# Supplementary material for: The LINC Complex Inhibits Excessive Chromatin Repression
Source: Cells. 2023 Mar 18;12(6):932. doi: 10.3390/cells12060932 (PMC10047284; doi:10.3390/cells12060932)
Supplement: Supplementary file 1 [file cells-12-00932-s001.zip]

Archive with 9 entries (9 files):
- SUN_koi_DamID_Polycomb_HP1_pol2_combined_table_Revised.xlsx
- Supp Figure S1 .tif
- Supp Figure S2.tif
- Supp Figure S3.tif
- Supp Figure S4.tif
- Supp Figure S5.tif
- Supp Figure S6.jpg
- Supp Movie S1 .mp4
- Supp Movie S2.mp4
