# Supplementary material for: The LINC Complex Inhibits Excessive Chromatin Repression
Source: Cells. 2023 Mar 18;12(6):932. doi: 10.3390/cells12060932 (PMC10047284; doi:10.3390/cells12060932)
Supplement: Supplementary file 1 [file cells-12-00932-s001.zip › SUN_koi_DamID_Polycomb_HP1_pol2_combined_table_Revised.xlsx]

## Sheet: Sheet1
		HP1					POL2 (RpII215)					Polycomb (Cbx8)
geneName	Num gatcs sites	normalized Koi log2FC (Dam-koi/Dam alone)	normalized WT log2FC (Dam-koi/Dam alone)	log2FC(koi)-log2FC(WT)	Zscore	SIGpca	normalized Koi log2FC (Dam-koi/Dam alone)	normalized WT log2FC (Dam-koi/Dam alone)	log2FC(koi)-log2FC(WT)	Zscore	SIGpca	normalized Koi log2FC (Dam-koi/Dam alone)	normalized WT log2FC (Dam-koi/Dam alone)	log2FC(koi)-log2FC(WT)	Zscore	SIGpca
CR43105	4	3.44778	1.44126	1.25834	3.89291	TRUE	1.66139	0.997548	0.735932	1.36347	FALSE	1.83583	1.01655	0.852749	0.0590661	FALSE
lectin-46Cb	9	3.37506	1.44361	1.22523	3.7831	TRUE						2.78449	0.730088	1.93127	2.29179	TRUE
CG30060	5	2.51759	1.02915	1.29059	3.54678	TRUE						2.98573	0.903913	1.72383	1.47329	FALSE
CG33710	4	3.8067	1.82908	1.05742	3.53531	TRUE						4.32289	1.192	1.85861	0.926921	FALSE
FK506-bp2	3	2.9401	1.3209	1.15435	3.42323	TRUE						2.77703	1.09961	1.33655	0.471394	FALSE
CG42655	4	2.93166	1.34579	1.12327	3.34333	TRUE	1.80254	1.24863	0.529684	1.44072	FALSE	3.04967	1.29717	1.23328	-0.0889624	FALSE
CG42263	4	3.35262	1.62035	1.04898	3.34298	TRUE	1.82159	1.06845	0.769678	1.64509	FALSE	2.88277	1.18826	1.2786	0.196351	FALSE
CR44847	2	2.15496	0.888946	1.2775	3.30453	TRUE
CG11374	5	3.10735	1.53109	1.02112	3.17214	TRUE						3.15895	0.85943	1.87799	1.80062	FALSE
CG11023	5	2.37557	1.0725	1.1473	3.1178	TRUE						8.58095	2.20555	1.96	-0.541013	FALSE
CG14265	4	2.54836	1.20019	1.08631	3.06351	TRUE	1.98172	1.56323	0.342227	1.56862	FALSE	1.87308	0.937893	0.997921	0.452979	FALSE
CR45463	2	5.05059	3.19747	0.659523	2.94421	TRUE	2.46275	1.31009	0.910606	2.58981	TRUE
CG6182	4	2.6364	1.34327	0.972816	2.83182	TRUE						1.70972	0.706131	1.27576	1.54351	FALSE
fig	7	2.6699	1.39527	0.936244	2.75943	TRUE						3.52182	1.18661	1.56948	0.570446	FALSE
CR45405	2	2.17049	1.0561	1.03928	2.73153	TRUE						2.61839	0.706435	1.89005	2.32477	TRUE
CG3434	3	2.44314	1.26458	0.950077	2.67329	TRUE
CR43309	2	3.34255	1.95133	0.776488	2.67237	TRUE
CR44149	5	2.88227	1.59707	0.851774	2.65627	TRUE						1.77626	1.00812	0.817184	0.0353939	FALSE
CG13408	6	2.31304	1.18087	0.969943	2.64792	TRUE						1.99404	0.881756	1.17724	0.841554	FALSE
Muc96D	5	3.15564	1.81789	0.795665	2.6415	TRUE
snmRNA:158	3	2.51131	1.33531	0.911269	2.61557	TRUE						2.51174	0.78635	1.67544	1.77329	FALSE
Hr83	8	3.40803	2.04053	0.739994	2.60933	TRUE						1.54687	0.961606	0.685835	-0.00930455	FALSE
CG13992	11	2.7322	1.51467	0.851061	2.58225	TRUE						2.28421	1.14011	1.00252	-0.0478976	FALSE
CR43275	3	4.3263	2.8721	0.591027	2.56743	TRUE						2.19619	0.993628	1.14422	0.489488	FALSE
CR44749	3	3.52996	2.17813	0.69656	2.5506	TRUE	1.83947	1.14973	0.67799	1.60549	FALSE	2.58161	1.12679	1.19605	0.229068	FALSE
CG42239	2	3.29017	2.00273	0.716193	2.50354	TRUE	2.07925	3.50138	-0.751862	0.904896	FALSE
Ir94c	6	2.50524	1.38446	0.855632	2.47621	TRUE						4.22209	1.14723	1.8798	1.05327	FALSE
CR43186	2	2.53255	1.40934	0.845569	2.46625	TRUE
CR45325	2	2.43237	1.33642	0.863984	2.45674	TRUE						2.39027	0.824386	1.53578	1.47281	FALSE
CG7924	5	3.15796	1.92039	0.71759	2.45152	TRUE						2.39411	0.953631	1.32799	0.830168	FALSE
CG31142	2	2.82921	1.6506	0.777407	2.44925	TRUE
CR45500	4	2.2278	1.19088	0.903591	2.43487	TRUE						1.6202	1.03641	0.644579	-0.256285	FALSE
CG43233	2	3.17793	1.94738	0.706555	2.43305	TRUE						3.66145	0.665286	2.46037	3.2069	TRUE
asrij	3	1.91745	0.972236	0.979811	2.41853	TRUE
mRpL46	4	1.81359	0.903443	1.00535	2.40572	TRUE
CG8642	13	2.03548	1.0731	0.923591	2.36176	TRUE						1.78917	0.836197	1.09738	0.87753	FALSE
CR43876	4	2.10228	1.13893	0.884275	2.30923	TRUE						1.91477	0.548055	1.80477	2.87502	TRUE
CG32219	4	2.18936	1.20891	0.856801	2.29689	TRUE						2.1927	1.1573	0.92195	-0.189349	FALSE
CG10041	3	3.23971	2.0831	0.637133	2.28926	TRUE
CR44172	3	3.05596	1.94055	0.655158	2.25443	TRUE						2.24566	0.863265	1.37926	1.15386	FALSE
CG43189	4	2.21816	1.24736	0.830481	2.25018	TRUE						4.21583	1.9801	1.09024	-1.36891	FALSE
mRpS24	2	2.56168	1.52852	0.744951	2.23559	TRUE
CG14882	3	2.43541	1.42896	0.769201	2.22658	TRUE						2.0056	0.633193	1.66332	2.32008	TRUE
CG33927	2	3.49355	2.38205	0.552491	2.18419	TRUE						3.22152	0.958669	1.74864	1.35224	FALSE
CR44906	9	3.3351	2.23541	0.577188	2.18186	TRUE						1.85574	0.728301	1.34939	1.55705	FALSE
MED28	3	2.01324	1.11523	0.85218	2.17223	TRUE
Nup62	9	1.72431	0.900354	0.937457	2.17142	TRUE	1.38581	1.67559	-0.27394	0.120661	FALSE
CG12672	11	2.12328	1.21036	0.810866	2.14311	TRUE						1.79016	1.11212	0.686772	-0.385545	FALSE
CG43206	2	3.01343	1.96465	0.617138	2.14249	TRUE						4.20457	1.21406	1.79212	0.794635	FALSE
DCP1	6	1.98941	1.10788	0.844536	2.13744	TRUE	1.49412	1.33638	0.160964	0.647908	FALSE	1.54269	0.975348	0.661456	-0.0771842	FALSE
CR44161	2	2.55451	1.56656	0.70545	2.13518	TRUE						2.63157	0.820273	1.68174	1.67169	FALSE
Madm	12	2.17584	1.26294	0.784789	2.11237	TRUE						1.49349	0.695433	1.10271	1.36273	FALSE
ppk17	5	3.08085	2.04471	0.591433	2.10952	TRUE						3.34777	0.745194	2.16751	2.53952	TRUE
ND-23	3	2.3671	1.42145	0.735753	2.10631	TRUE						1.74618	0.857821	1.02546	0.719663	FALSE
CG10405	7	3.55263	2.49618	0.509164	2.10088	TRUE	1.6594	1.55779	0.0911561	0.889931	FALSE	1.7724	0.983376	0.849888	0.141534	FALSE
CG15456	3	4.36978	3.32409	0.3946	2.10048	TRUE						2.10104	1.10504	0.92701	-0.0629823	FALSE
FMRFaR	26	2.11227	1.2229	0.788491	2.08135	TRUE						2.56381	0.728375	1.81554	2.15048	TRUE
CG15237	3	2.03733	1.17179	0.797963	2.05569	TRUE
Vps2	8	1.76338	0.961636	0.87478	2.0484	TRUE	1.36528	1.86224	-0.44784	-0.047807	FALSE	1.47578	0.697756	1.08069	1.32603	FALSE
MED10	5	2.77385	1.80606	0.619047	2.03518	TRUE	1.44082	2.30416	-0.677355	-0.0648393	FALSE	1.61542	0.608177	1.40935	2.10123	TRUE
lectin-46Ca	8	2.40994	1.488	0.695623	2.03239	TRUE	1.02462	2.19412	-1.09856	-1.32374	FALSE	2.26095	0.831883	1.44248	1.33048	FALSE
CG34155	9	2.39719	1.48553	0.690369	2.01237	TRUE						2.03714	0.681903	1.57891	2.02022	TRUE
Nup37	4	2.56986	1.6394	0.648526	2.00404	TRUE
CR45600	6	2.38912	1.48346	0.687518	2.00084	TRUE						1.77893	1.01451	0.810217	0.0100982	FALSE
CG18540	2	2.28464	1.39509	0.711611	1.99933	TRUE						3.51871	0.809677	2.11963	2.26314	TRUE
Hsc20	4	2.45414	1.54438	0.668184	1.98984	TRUE
Hand	8	2.65518	1.72848	0.619304	1.97671	TRUE	2.08055	1.14738	0.858622	2.08106	TRUE	5.23665	1.27374	2.03957	0.985248	FALSE
CG18538	3	2.42137	1.52526	0.666774	1.96823	TRUE						3.93637	1.46952	1.42152	-0.172994	FALSE
Tim9a	3	2.51247	1.60533	0.646233	1.9679	TRUE
CR45164	2	5.2394	4.43906	0.239147	1.96556	TRUE						2.06369	0.686955	1.58694	2.01129	TRUE
CR45892	8	1.8552	1.0576	0.810778	1.96046	TRUE
Rac1	7	1.93646	1.12383	0.784996	1.95534	FALSE						1.65962	0.806297	1.04147	0.900827	FALSE
CG18577	4	2.21667	1.35635	0.708661	1.95129	FALSE						3.13203	0.652221	2.26366	3.00785	TRUE
jv	38	2.02822	1.20054	0.756536	1.9483	FALSE						2.09135	0.90257	1.21232	0.825682	FALSE
CG31347	4	2.10378	1.26824	0.730152	1.9332	FALSE						1.7372	0.556038	1.64351	2.63209	TRUE
CG10734	5	2.5494	1.6554	0.622981	1.93075	FALSE						2.54443	1.04243	1.28739	0.547384	FALSE
Etf-QO	12	2.05086	1.22871	0.739081	1.92061	FALSE						1.59675	0.747799	1.09442	1.16374	FALSE
CG12935	3	2.46553	1.58816	0.634539	1.9138	FALSE	1.61659	2.61101	-0.691653	0.246115	FALSE	1.72543	0.632163	1.44859	2.05082	TRUE
CG12375	3	1.95807	1.15978	0.755579	1.89838	FALSE
psd	9	2.36997	1.51199	0.648415	1.89431	FALSE						2.09442	0.979354	1.09665	0.466456	FALSE
lectin-24A	4	1.79366	1.0307	0.799283	1.88674	FALSE
CR18228	4	3.25357	2.35261	0.467762	1.88075	FALSE						2.04487	1.03321	0.984871	0.185144	FALSE
CG15916	4	2.91342	2.02444	0.525191	1.87196	FALSE	1.71003	2.36817	-0.469751	0.564817	FALSE
mir-9380	2	2.43134	1.57774	0.623893	1.86889	FALSE
Ilp5	3	2.47011	1.61488	0.61315	1.86399	FALSE	1.93457	2.0784	-0.103464	1.17637	FALSE	2.49369	0.583945	2.09438	3.07923	TRUE
CG14089	7	2.14428	1.32886	0.690303	1.86151	FALSE						1.77656	1.05479	0.752122	-0.164949	FALSE
CR45960	13	2.7714	1.90475	0.541015	1.84312	FALSE						2.12198	1.05891	1.00283	0.144242	FALSE
CG31538	4	2.01563	1.22702	0.716075	1.84091	FALSE						1.69641	0.695362	1.28665	1.59727	FALSE
snRNA:U12:73B	3	2.0614	1.26628	0.703028	1.83935	FALSE	1.81441	1.5387	0.237792	1.2462	FALSE	1.9367	0.879455	1.13892	0.799528	FALSE
CG13075	3	2.36495	1.53617	0.622477	1.82801	FALSE						2.60591	0.496846	2.39092	3.87614	TRUE
Drs	2	2.2537	1.43939	0.64684	1.82247	FALSE						2.20152	0.898463	1.29297	0.940232	FALSE
CG5367	2	2.8927	2.03306	0.508761	1.82212	FALSE	1.82594	1.06195	0.781917	1.66067	FALSE
IntS12	5	1.88806	1.1272	0.744164	1.82125	FALSE						1.72905	0.874991	0.982639	0.613695	FALSE
CG3984	4	2.23327	1.42256	0.650671	1.81953	FALSE						1.65069	1.02904	0.681767	-0.190399	FALSE
HSPC300	4	2.17034	1.37352	0.660037	1.8038	FALSE	1.81276	3.07123	-0.760626	0.515582	FALSE
O-fut2	6	2.34798	1.5316	0.616379	1.80335	FALSE						1.58327	0.857635	0.884476	0.54067	FALSE
Ts	6	2.68706	1.84777	0.540246	1.79946	FALSE						1.52707	0.968282	0.657265	-0.0636509	FALSE
CR44380	3	2.51908	1.69132	0.574753	1.79661	FALSE						2.33999	0.936637	1.32094	0.867863	FALSE
Tom20	6	2.28494	1.48095	0.625628	1.78919	FALSE	1.51144	2.91253	-0.94635	-0.127399	FALSE
GstO3	6	3.05111	2.21209	0.463923	1.78451	FALSE						3.0465	1.26828	1.26428	0.00896233	FALSE
Hsl	10	1.94858	1.19316	0.707633	1.77454	FALSE						1.74975	0.868868	1.00994	0.666693	FALSE
ab	100	1.85093	1.11165	0.735548	1.77333	FALSE	1.2803	0.96475	0.408257	0.397056	FALSE	1.84501	0.998261	0.886141	0.148715	FALSE
awd	5	2.43671	1.6269	0.582805	1.77137	FALSE	3.07356	10.4714	-1.76848	1.25472	FALSE	1.69722	0.773658	1.1334	1.12516	FALSE
RpS23	3	2.31393	1.51839	0.607803	1.76263	FALSE	2.13337	2.58872	-0.279104	1.32139	FALSE	1.7628	0.880955	1.00073	0.619099	FALSE
CAHbeta	8	1.73056	1.0179	0.765643	1.75605	FALSE						1.8841	0.815892	1.20743	1.08149	FALSE
Cep89	10	2.06587	1.30386	0.663956	1.74671	FALSE						1.43784	1.07197	0.423634	-0.625241	FALSE
pygo	10	1.97684	1.22884	0.685904	1.74085	FALSE
CG17883	3	3.36952	2.57086	0.390294	1.73859	FALSE
Lis-1	12	1.5949	0.913887	0.803375	1.73799	FALSE						1.63842	0.656231	1.32003	1.7901	FALSE
CG32071	2	2.46176	1.66723	0.562238	1.73488	FALSE	3.44567	1.32349	1.38044	3.87006	TRUE
mir-4956	3	1.9723	1.22948	0.681837	1.7278	FALSE
Ugt36Ba	8	2.35391	1.58018	0.574973	1.70548	FALSE						1.78018	1.19383	0.576429	-0.710079	FALSE
CG18769	59	2.03287	1.29056	0.655525	1.70432	FALSE	1.21633	0.922634	0.398707	0.246994	FALSE	2.02061	0.867388	1.22004	0.938711	FALSE
CR30374	3	2.40726	1.63406	0.558936	1.69655	FALSE						1.99628	0.869953	1.1983	0.903352	FALSE
St1	14	2.47035	1.69435	0.543984	1.69494	FALSE						2.30849	1.13262	1.02729	0.000755334	FALSE
CG16890	4	1.9085	1.18638	0.685865	1.6932	FALSE
ref(2)P	12	2.14434	1.39475	0.620524	1.69086	FALSE	1.35246	1.6695	-0.303829	0.0308603	FALSE	1.83364	0.898486	1.02915	0.604153	FALSE
CR44478	4	1.94012	1.21484	0.675378	1.68976	FALSE	1.44769	2.46088	-0.765422	-0.115769	FALSE	2.57545	0.97991	1.3941	0.843823	FALSE
Cp15	4	2.75248	1.97276	0.480514	1.68587	FALSE						2.01727	1.2496	0.690937	-0.682737	FALSE
CR45189	3	2.08864	1.34786	0.631892	1.68309	FALSE	1.72064	1.06031	0.698462	1.43398	FALSE	4.01248	1.3355	1.58711	0.286103	FALSE
CR44068	3	2.40135	1.63977	0.550352	1.67223	FALSE						1.99463	0.868402	1.19968	0.909746	FALSE
CG31807	7	2.02243	1.29672	0.641219	1.66237	FALSE	1.48551	0.972752	0.610812	0.959815	FALSE	1.48659	1.04422	0.509582	-0.4477	FALSE
Dpck	7	3.74878	3.04561	0.29969	1.66114	FALSE
CG5139	7	1.88612	1.17802	0.679064	1.66062	FALSE						1.68434	1.10822	0.603934	-0.481926	FALSE
CG18128	7	2.06769	1.33783	0.628129	1.66027	FALSE						1.90138	0.846155	1.16805	0.936817	FALSE
CG15082	11	1.78172	1.09005	0.708872	1.65656	FALSE						1.88912	0.910714	1.05264	0.598997	FALSE
l(2)tid	15	1.71722	1.03675	0.728006	1.65352	FALSE						1.3671	0.893838	0.613038	0.0876514	FALSE
Ac76E	97	1.93574	1.22541	0.659622	1.64816	FALSE	1.15454	1.11155	0.0547434	-0.149408	FALSE	1.97258	0.785792	1.32787	1.33245	FALSE
cas	21	2.02799	1.30815	0.632517	1.64479	FALSE						1.46549	1.01298	0.532774	-0.33933	FALSE
CG7394	10	2.27271	1.53177	0.569214	1.64394	FALSE						2.02707	0.77765	1.3822	1.42869	FALSE
CG6084	17	1.76185	1.07716	0.70986	1.64382	FALSE	1.31827	1.45379	-0.141175	0.0779837	FALSE	2.02213	0.745052	1.44047	1.61403	FALSE
CG12883	5	1.83294	1.13789	0.687796	1.64332	FALSE
tRNA:Arg-ACG-1-5	3	1.94141	1.23232	0.655731	1.6426	FALSE						1.83441	0.871567	1.07363	0.739765	FALSE
lft	8	3.00272	2.25771	0.411408	1.63445	FALSE	1.6815	1.07688	0.642896	1.32921	FALSE
CR43460	8	1.81373	1.12482	0.689269	1.63268	FALSE	1.51019	0.959055	0.655049	1.03809	FALSE	1.62204	0.959273	0.757799	0.0886521	FALSE
CG43229	3	2.98961	2.24529	0.413054	1.63256	FALSE
CR45872	4	1.83512	1.14529	0.68016	1.62625	FALSE
Tsp42Ee	12	2.4586	1.71741	0.517606	1.62398	FALSE	1.91551	2.78349	-0.539163	0.831009	FALSE	2.03066	0.888379	1.1927	0.841823	FALSE
CG14763	9	1.66162	0.999071	0.73393	1.62352	FALSE						1.46603	0.601404	1.28551	1.97258	TRUE
CG13305	7	1.7591	1.08157	0.701709	1.62177	FALSE	1.50612	1.03063	0.547304	0.951973	FALSE	1.72707	1.07461	0.684509	-0.299377	FALSE
Roe1	8	1.9281	1.22989	0.648647	1.61597	FALSE						1.61131	1.00722	0.67786	-0.139739	FALSE
wash	9	1.94316	1.24717	0.639739	1.6047	FALSE
CG7280	8	1.87332	1.18778	0.65733	1.59825	FALSE						1.58246	0.888693	0.832413	0.382035	FALSE
CG34213	5	1.84977	1.1673	0.664178	1.59791	FALSE	1.02495	2.74408	-1.42076	-1.55777	FALSE
CG14407	3	2.20264	1.48653	0.567283	1.59689	FALSE
CG2767	8	2.7882	2.05979	0.436834	1.59645	FALSE						1.708	0.788936	1.11433	1.05012	FALSE
CG13028	6	1.94588	1.25286	0.635199	1.59549	FALSE						2.05494	0.897243	1.19552	0.81965	FALSE
CG34220	7	2.56581	1.83871	0.480721	1.59145	FALSE						1.52448	0.514759	1.56635	2.73402	TRUE
unpg	19	1.74476	1.07878	0.693621	1.59092	FALSE						3.2327	1.20654	1.42186	0.339198	FALSE
CG17329	4	2.41633	1.69375	0.512595	1.58828	FALSE						1.69812	0.835719	1.02285	0.78409	FALSE
CG12723	7	1.84319	1.16802	0.658141	1.57832	FALSE						1.65388	1.03114	0.681615	-0.195874	FALSE
Sk2	14	2.17456	1.46884	0.56605	1.57653	FALSE						1.49139	1.00019	0.576378	-0.250826	FALSE
UQCR-C2	9	1.71444	1.0604	0.693132	1.56604	FALSE
CG6179	7	1.9069	1.22954	0.633114	1.56303	FALSE
CR44100	3	2.52138	1.80968	0.478484	1.56237	FALSE
gol	28	1.76957	1.10909	0.674019	1.56206	FALSE						1.89726	0.766061	1.30839	1.37364	FALSE
Rca1	4	1.80143	1.13755	0.66322	1.55977	FALSE
ND-B15	2	2.45443	1.74499	0.492163	1.55944	FALSE
Atg10	11	1.5897	0.958389	0.730069	1.55427	FALSE
VhaPPA1-1	6	1.84161	1.17537	0.647857	1.552	FALSE						1.67215	0.932234	0.842937	0.271296	FALSE
CG5903	8	1.70861	1.06093	0.687492	1.54764	FALSE						1.6785	0.829175	1.01743	0.797587	FALSE
CG12483	4	2.01864	1.33627	0.595169	1.54719	FALSE						2.10971	0.967756	1.12433	0.532626	FALSE
CG17528	22	4.59316	4.16758	0.140276	1.54578	FALSE	1.38454	0.920273	0.589271	0.747584	FALSE	1.24627	0.900214	0.469272	-0.113903	FALSE
CG12822	7	1.64101	1.00472	0.707792	1.54272	FALSE
CG14787	6	1.82238	1.163	0.647964	1.53808	FALSE
CG31849	7	1.57162	0.948128	0.729103	1.53645	FALSE
CG34278	2	2.53451	1.8366	0.464667	1.53559	FALSE	2.14742	2.71485	-0.338269	1.29657	FALSE	2.98749	0.818398	1.86806	1.91493	FALSE
CG11739	5	2.31045	1.61629	0.51549	1.53479	FALSE						1.98978	0.54297	1.87366	2.98695	TRUE
CG14218	10	1.80836	1.15215	0.650348	1.53347	FALSE						1.38788	1.05532	0.395206	-0.620813	FALSE
Cyp303a1	11	2.14216	1.45656	0.556503	1.53289	FALSE						1.63365	0.802911	1.02479	0.890502	FALSE
CG31800	3	2.05808	1.37934	0.577318	1.52968	FALSE
CR44284	2	2.52581	1.83147	0.463741	1.52868	FALSE						3.06873	1.0488	1.54889	0.864621	FALSE
CR45812	4	1.91153	1.24735	0.615861	1.52411	FALSE						1.9414	0.928189	1.0646	0.564902	FALSE
CG31705	16	1.58427	0.965748	0.7141	1.51059	FALSE						1.76902	0.447562	1.98279	3.62747	TRUE
fs(1)Ya	11	2.11434	1.43988	0.554261	1.50973	FALSE						1.41002	1.02196	0.464368	-0.44937	FALSE
dmpd	14	1.77057	1.1269	0.651858	1.50862	FALSE						1.49539	0.597467	1.32359	2.03812	TRUE
CG11052	3	4.88346	4.58748	0.0902011	1.50613	FALSE						2.32465	0.555471	2.06523	3.17186	TRUE
CG5281	8	2.02196	1.35513	0.577323	1.50576	FALSE
AnxB9	22	1.35511	0.779658	0.797493	1.50338	FALSE						1.2246	0.567577	1.10943	1.89856	FALSE
CG32225	8	1.88033	1.2277	0.615027	1.49982	FALSE						1.55949	0.851235	0.873448	0.546065	FALSE
rgr	43	1.70722	1.07476	0.66763	1.49795	FALSE	1.28527	1.44132	-0.165318	-0.0103983	FALSE	1.91322	0.722763	1.40441	1.64693	FALSE
CG14642	5	1.95363	1.29528	0.592886	1.49736	FALSE
CG43123	7	1.87384	1.22634	0.611639	1.48686	FALSE						2.23125	1.23288	0.855823	-0.437768	FALSE
CG43188	6	1.80553	1.16573	0.631185	1.48448	FALSE						3.00541	1.29026	1.2199	-0.0921343	FALSE
phr	4	2.14349	1.47813	0.536191	1.48405	FALSE
CG7798	5	1.85843	1.21374	0.614627	1.48301	FALSE
Mesh1	8	1.81124	1.17728	0.621514	1.46509	FALSE
CG43647	3	2.16554	1.50913	0.521009	1.46074	FALSE
CR44185	5	2.35429	1.69604	0.47312	1.45656	FALSE						2.60228	0.849426	1.61522	1.49632	FALSE
CG30156	8	1.70907	1.08992	0.648991	1.45382	FALSE						1.48322	1.02046	0.539514	-0.349837	FALSE
Ciao1	6	2.24319	1.58863	0.497771	1.45152	FALSE	1.24646	2.08786	-0.744192	-0.518137	FALSE
CG33506	4	1.77952	1.15493	0.623677	1.4465	FALSE						1.66999	1.09306	0.611466	-0.436571	FALSE
CG4995	7	4.2187	3.81101	0.146627	1.44636	FALSE						3.68373	1.01941	1.85343	1.32625	FALSE
Updo	8	1.51601	0.925486	0.711993	1.4459	FALSE
CG12024	8	2.14946	1.50124	0.517818	1.44286	FALSE	1.2132	2.19667	-0.856499	-0.675532	FALSE	1.41744	0.796169	0.832137	0.667023	FALSE
CG5676	2	2.29034	1.63962	0.482202	1.44155	FALSE
RpL11	10	1.51675	0.927886	0.708961	1.43914	FALSE						1.88239	1.08803	0.790851	-0.196128	FALSE
Jheh3	9	1.72212	1.10738	0.637037	1.43486	FALSE						1.85716	0.93524	0.989688	0.449845	FALSE
CG4577	12	1.76572	1.14745	0.621826	1.43145	FALSE						2.06005	0.804184	1.35708	1.30961	FALSE
CG11145	4	2.79187	2.16426	0.367353	1.42827	FALSE						3.65924	1.2245	1.57935	0.501436	FALSE
ND-B17	6	1.65615	1.0583	0.646091	1.40421	FALSE
yellow-b	20	2.60688	1.98423	0.393746	1.40017	FALSE						2.44144	1.31473	0.892972	-0.557282	FALSE
CG9775	21	2.03613	1.41018	0.529949	1.39932	FALSE
CG4045	6	1.78099	1.17272	0.60282	1.3966	FALSE	1.60128	2.55008	-0.671312	0.234385	FALSE
sinah	6	2.22056	1.59169	0.480366	1.39524	FALSE						1.78652	1.12859	0.662626	-0.45445	FALSE
Tim23	3	3.1391	2.57085	0.288107	1.39289	FALSE
Not11	3	2.19499	1.5676	0.485663	1.39254	FALSE
eIF3-S10	17	1.50779	0.932634	0.693047	1.39221	FALSE	1.32399	1.55163	-0.228888	0.0261188	FALSE
SdhB	12	1.63054	1.04071	0.647786	1.3873	FALSE	1.13725	1.97612	-0.797123	-0.812739	FALSE	1.37872	0.940013	0.552575	-0.120086	FALSE
CG30178	6	2.40393	1.78207	0.431843	1.3838	FALSE						1.82447	1.32284	0.463844	-1.11979	FALSE
CG33552	4	1.87481	1.26441	0.568279	1.38151	FALSE
Taf13	6	1.74851	1.14887	0.605904	1.37926	FALSE
TM4SF	8	1.91219	1.30069	0.555948	1.37803	FALSE						1.47839	1.0922	0.436788	-0.657007	FALSE
CR45231	8	1.57871	0.998189	0.661362	1.37684	FALSE						1.75083	0.949561	0.882708	0.274151	FALSE
CR44391	3	2.14112	1.52304	0.491406	1.373	FALSE						1.97115	0.930456	1.08303	0.582039	FALSE
Dysb	7	2.25081	1.63417	0.461887	1.36833	FALSE	1.37202	2.16265	-0.656501	-0.18623	FALSE
CR42254	6	1.91576	1.30834	0.550185	1.36645	FALSE	2.34533	2.36338	-0.0110616	1.78131	FALSE
CG5037	4	2.02382	1.41355	0.517753	1.36129	FALSE
PMP34	11	2.25421	1.64092	0.458114	1.36114	FALSE	1.57044	2.14791	-0.451758	0.340195	FALSE
CR42875	2	4.26036	3.97005	0.10182	1.35005	FALSE						2.03515	0.668331	1.6065	2.10754	TRUE
CR44740	2	2.81505	2.24039	0.329411	1.34664	FALSE						2.19024	0.420496	2.38092	4.29644	TRUE
CR43972	5	1.96803	1.36627	0.526504	1.34491	FALSE	1.60702	1.34654	0.255136	0.919968	FALSE
CG7841	7	1.56577	0.996542	0.651874	1.34251	FALSE						1.48423	0.512913	1.53293	2.70079	TRUE
CG18598	4	2.34343	1.7414	0.42837	1.34085	FALSE						2.05385	1.0286	0.997657	0.213049	FALSE
CG6983	14	2.22613	1.62485	0.454233	1.3347	FALSE						2.16304	0.65754	1.71791	2.29168	TRUE
CR45386	2	4.35656	4.11265	0.0831213	1.33449	FALSE						5.75963	1.55066	1.8931	0.288134	FALSE
lectin-37Da	4	2.07543	1.47502	0.492671	1.33397	FALSE						2.63074	1.05473	1.31859	0.556674	FALSE
CG5287	14	1.58033	1.01347	0.640922	1.32822	FALSE
GstD5	6	1.76169	1.17912	0.579246	1.3242	FALSE						2.18209	1.12533	0.955367	-0.0740805	FALSE
Rpn10	8	2.00748	1.41317	0.506448	1.32268	FALSE
plu	3	2.32564	1.73418	0.423371	1.31832	FALSE
Jon25Biii	7	1.8689	1.2839	0.541651	1.3121	FALSE
CG12014	12	1.7038	1.1298	0.59269	1.31193	FALSE						1.85618	0.919093	1.01406	0.526082	FALSE
Drep2	28	2.07095	1.48053	0.484181	1.31029	FALSE						1.53182	0.797608	0.941492	0.801613	FALSE
CG15083	6	1.74116	1.16484	0.579916	1.31	FALSE	1.53823	2.74193	-0.833917	0.00364948	FALSE	1.96495	0.513983	1.9347	3.20709	TRUE
Pka-R1	32	1.85967	1.27616	0.543233	1.30928	FALSE	1.58581	1.3007	0.285934	0.905327	FALSE	1.6877	0.608035	1.47283	2.1827	TRUE
CR43611	5	2.11952	1.52936	0.47081	1.30892	FALSE						2.49131	0.628332	1.98731	2.75272	TRUE
CG31851	6	1.79679	1.21745	0.561552	1.30759	FALSE						2.84223	0.914995	1.63519	1.32877	FALSE
Sce	7	1.7086	1.13574	0.589178	1.30714	FALSE
dhd	3	2.12187	1.53295	0.469029	1.30606	FALSE
kri	6	1.69556	1.12432	0.592708	1.30542	FALSE	1.75433	2.01603	-0.200597	0.832492	FALSE
CR45026	4	1.79773	1.22057	0.558623	1.30114	FALSE	1.22151	3.42972	-1.48942	-1.11802	FALSE
mRpL12	4	1.79103	1.2147	0.560191	1.29993	FALSE
CR45637	3	3.85882	3.51742	0.133643	1.29408	FALSE						2.95335	1.37474	1.1032	-0.405379	FALSE
CG31344	8	2.18757	1.60617	0.445704	1.29022	FALSE	1.45744	3.16551	-1.119	-0.354875	FALSE	1.4305	0.939347	0.606787	-0.0491993	FALSE
CG12831	12	1.9113	1.33307	0.519804	1.28899	FALSE						2.74288	0.927168	1.56479	1.20481	FALSE
CG14651	12	2.49006	1.9228	0.372968	1.28737	FALSE						1.36904	1.0252	0.417256	-0.517578	FALSE
Ser8	5	2.18167	1.6016	0.44592	1.2871	FALSE						2.84025	1.27678	1.15351	-0.149448	FALSE
CR44031	4	5.45585	5.69177	-0.0610725	1.28593	FALSE	2.13979	1.51343	0.499646	1.89766	FALSE
CG5734	11	1.66168	1.09958	0.595694	1.28545	FALSE	1.39547	1.43033	-0.0356071	0.313853	FALSE
RpL12	5	1.71026	1.14446	0.579554	1.28492	FALSE	1.48097	2.53731	-0.77676	-0.0605869	FALSE	1.57033	0.933977	0.749608	0.147582	FALSE
CR45138	3	3.55063	3.14571	0.174687	1.28197	FALSE
CG7611	12	1.64287	1.08377	0.600155	1.28096	FALSE	1.33433	1.16807	0.191984	0.354746	FALSE
Uhg4	5	2.70214	2.15817	0.324293	1.27879	FALSE						1.62153	0.776218	1.06282	1.02669	FALSE
CG6628	5	2.37136	1.80212	0.396014	1.27772	FALSE						2.10346	1.0837	0.956801	0.0255703	FALSE
Pol32	8	1.61754	1.0618	0.607288	1.27741	FALSE						1.46122	0.977998	0.579275	-0.188893	FALSE
Ugt36Bb	12	2.00615	1.43114	0.487267	1.27486	FALSE	1.3955	1.04114	0.422628	0.648089	FALSE	1.41337	1.04292	0.438509	-0.534991	FALSE
CG1722	4	1.83534	1.26555	0.53628	1.27447	FALSE						1.89083	0.932081	1.02049	0.497856	FALSE
Npc2a	4	2.39111	1.82469	0.390027	1.27429	FALSE						1.97608	1.04448	0.919853	0.0741745	FALSE
Sesn	51	1.78753	1.22031	0.550716	1.2741	FALSE	1.13421	1.33599	-0.236227	-0.411196	FALSE	1.86702	0.713627	1.3875	1.65842	FALSE
CG2006	9	1.69025	1.13339	0.576599	1.26178	FALSE	1.20948	2.64488	-1.12882	-0.882713	FALSE
CG42449	5	1.74203	1.18182	0.559763	1.26139	FALSE
RpS7	11	1.56888	1.02253	0.617594	1.26133	FALSE						1.5015	1.00254	0.582744	-0.248796	FALSE
bnb	13	1.74344	1.18387	0.558434	1.25923	FALSE
CR44441	3	4.99767	5.08113	-0.0238943	1.2583	FALSE	1.87126	0.990747	0.917421	1.82794	FALSE
CR44986	4	1.851	1.28743	0.523807	1.25545	FALSE						1.87116	1.05825	0.822252	-0.0841145	FALSE
Cpr66D	26	1.97544	1.40959	0.4869	1.25312	FALSE	1.28441	1.16077	0.146013	0.214757	FALSE	1.54427	1.09974	0.489771	-0.607376	FALSE
CG33494	3	2.01904	1.45402	0.473623	1.25015	FALSE	1.74255	1.15642	0.591536	1.39133	FALSE
CG10996	4	2.82574	2.3163	0.286807	1.24756	FALSE						2.47273	1.10165	1.16644	0.24993	FALSE
Snmp1	16	1.66964	1.12024	0.575723	1.24305	FALSE						2.53927	1.12138	1.17914	0.220052	FALSE
Rab27	11	1.96234	1.40074	0.486387	1.24287	FALSE						1.36172	0.98676	0.464653	-0.358028	FALSE
CG32187	6	1.86413	1.30534	0.514074	1.24119	FALSE						1.53712	1.16189	0.40376	-0.85961	FALSE
RpS12	6	1.75859	1.20427	0.54626	1.24115	FALSE						1.52556	0.801825	0.927978	0.770717	FALSE
CG9090	6	1.59128	1.04923	0.600853	1.23955	FALSE	1.06263	2.06122	-0.955854	-1.11795	FALSE	1.92298	0.535085	1.84551	2.98905	TRUE
CG13993	5	1.67587	1.12846	0.570555	1.23544	FALSE
l(2)not	25	1.6526	1.10768	0.577196	1.23279	FALSE						1.29958	0.922847	0.493883	-0.147002	FALSE
CG2681	15	2.00707	1.4503	0.468739	1.23017	FALSE						1.42716	0.971786	0.554438	-0.203987	FALSE
CR44299	6	2.51149	1.97808	0.344443	1.22918	FALSE						2.34541	0.898866	1.38366	1.05458	FALSE
CR43256	7	4.57454	4.53342	0.0130289	1.22904	FALSE	1.57018	1.37588	0.190576	0.808134	FALSE	1.96919	0.920194	1.09759	0.629365	FALSE
Ctr1B	10	1.94835	1.39326	0.483785	1.22684	FALSE						2.64783	1.13007	1.22839	0.262723	FALSE
CG9272	6	2.17931	1.62763	0.421095	1.22491	FALSE
Cpsf160	23	1.52997	0.99922	0.614631	1.22014	FALSE						1.4879	0.767733	0.954604	0.917394	FALSE
CG32448	4	1.90043	1.3496	0.493797	1.21767	FALSE
CG15773	7	2.02904	1.47795	0.457202	1.21666	FALSE						2.84947	1.37949	1.04656	-0.486471	FALSE
CG15812	6	1.99834	1.44718	0.465563	1.21651	FALSE
CR44368	8	2.38482	1.84871	0.367359	1.21528	FALSE	1.40312	2.72616	-0.958238	-0.343694	FALSE	1.54191	0.719774	1.09911	1.26885	FALSE
Vml	7	2.175	1.62763	0.41824	1.21525	FALSE						1.49038	1.07156	0.475964	-0.557596	FALSE
CG15514	8	1.77951	1.23337	0.528873	1.2146	FALSE
JHDM2	16	1.8096	1.26292	0.518899	1.21286	FALSE						1.89367	1.03439	0.872399	0.0389331	FALSE
robl	4	3.06399	2.61931	0.226222	1.20878	FALSE	1.62359	4.617	-1.50777	-0.336955	FALSE	2.07428	0.680726	1.60746	2.06107	TRUE
Art7	10	1.62577	1.09095	0.575541	1.20662	FALSE
CG15014	5	1.9678	1.42127	0.469404	1.20508	FALSE
RpS27	6	1.6	1.06888	0.58197	1.20075	FALSE	1.46576	2.48214	-0.759933	-0.077127	FALSE	1.57945	0.797276	0.986269	0.859724	FALSE
CG32668	13	2.39982	1.87269	0.357817	1.20042	FALSE	1.34443	1.11373	0.271593	0.433847	FALSE	1.61893	1.01762	0.669845	-0.176609	FALSE
CR44137	8	1.62306	1.09037	0.5739	1.20035	FALSE						1.96178	0.958346	1.03354	0.442359	FALSE
CG13177	4	2.24267	1.70533	0.39517	1.20024	FALSE						1.92527	1.07336	0.842926	-0.0945808	FALSE
snRNA:7SK	5	1.94979	1.40655	0.471161	1.19695	FALSE
CG5721	9	1.70197	1.16643	0.545098	1.19406	FALSE						1.38786	0.936658	0.567266	-0.0920944	FALSE
CG8679	9	1.88515	1.34379	0.488366	1.19347	FALSE						1.36848	0.950441	0.525902	-0.182689	FALSE
Bap111	9	1.65263	1.12049	0.560628	1.19229	FALSE
CG30403	6	4.15031	4.00893	0.0500035	1.18793	FALSE						2.93295	1.01382	1.53256	0.931872	FALSE
CG6769	7	1.55892	1.03489	0.591065	1.18783	FALSE
mRpS26	3	1.97902	1.4397	0.459021	1.18738	FALSE
CG44838	28	1.86556	1.32697	0.491473	1.18695	FALSE	1.32138	1.07095	0.303151	0.408574	FALSE	1.43341	0.872435	0.716327	0.282105	FALSE
sina	10	1.7052	1.1726	0.540225	1.18471	FALSE						1.64871	0.741657	1.15252	1.25915	FALSE
Synd	19	1.87868	1.34158	0.485795	1.18253	FALSE						1.93349	0.794328	1.2834	1.24777	FALSE
CG11534	13	1.64693	1.11889	0.557709	1.18048	FALSE
CR44204	6	1.85692	1.32159	0.490632	1.17862	FALSE						2.43518	0.923272	1.3992	1.00484	FALSE
CG9684	9	1.74749	1.21593	0.523229	1.17625	FALSE						1.47345	0.658707	1.16149	1.57842	FALSE
Cyp12a4	7	1.83404	1.30017	0.496321	1.17577	FALSE						2.56506	1.34475	0.931661	-0.566601	FALSE
CG6974	5	1.77068	1.23861	0.515587	1.17538	FALSE						2.48505	0.824101	1.59238	1.5458	FALSE
CG5934	3	2.37166	1.85644	0.353365	1.17358	FALSE	2.03209	3.7943	-0.900872	0.732179	FALSE
CG7352	6	2.22068	1.69552	0.389273	1.17249	FALSE	1.57048	1.35274	0.215322	0.826716	FALSE
CG10721	8	1.64597	1.12135	0.553707	1.1699	FALSE
Arp1	15	1.67818	1.1519	0.542888	1.16963	FALSE						1.56601	0.821527	0.930712	0.711195	FALSE
RpS24	3	1.97335	1.44255	0.452026	1.16639	FALSE	1.56765	2.99627	-0.934562	-0.0168476	FALSE
Tpc1	8	1.58839	1.06868	0.571738	1.16587	FALSE
Pdi	19	2.37992	1.87078	0.347276	1.16338	FALSE	2.50107	4.31784	-0.787768	1.39441	FALSE	2.82292	1.22399	1.2056	0.0264901	FALSE
CG13001	13	1.61146	1.09216	0.561189	1.15956	FALSE						1.33788	0.870873	0.619418	0.163331	FALSE
CG10508	15	1.60769	1.08998	0.560691	1.15518	FALSE						1.66194	0.738525	1.17015	1.29259	FALSE
Mtap	4	1.81136	1.28603	0.494144	1.15363	FALSE
CG11178	15	1.73262	1.2097	0.518303	1.15265	FALSE						1.51836	0.973021	0.641967	-0.0958071	FALSE
CG6439	12	1.43994	0.938407	0.617724	1.14573	FALSE						1.65654	0.858041	0.949056	0.621693	FALSE
CG33986	6	1.67265	1.15573	0.53333	1.14179	FALSE						1.62892	1.03691	0.651629	-0.248555	FALSE
CG33690	4	1.91951	1.39832	0.457045	1.14127	FALSE						2.68128	0.962827	1.47757	0.995779	FALSE
Pgm	13	1.61145	1.09943	0.551606	1.13611	FALSE	0.996191	1.66125	-0.737777	-1.13919	FALSE	1.5813	0.727809	1.11948	1.26599	FALSE
CR44809	3	6.77004	8.00594	-0.241908	1.13531	FALSE	1.9204	1.54155	0.317018	1.46247	FALSE	1.97034	1.31594	0.582348	-0.955301	FALSE
CG12259	13	1.83661	1.31989	0.476628	1.12949	FALSE
CG34460	4	2.52707	2.05231	0.300217	1.12936	FALSE						2.93414	0.658198	2.15634	2.84748	TRUE
alpha-Est5	10	1.86238	1.34569	0.468798	1.12918	FALSE						1.94385	1.08213	0.845042	-0.113016	FALSE
CG33928	3	2.00433	1.49144	0.426416	1.12479	FALSE
grp	39	1.68356	1.17235	0.522105	1.12312	FALSE	1.35375	1.02458	0.401927	0.548185	FALSE	1.29666	0.920362	0.49453	-0.13918	FALSE
mei-38	6	1.92629	1.41287	0.447198	1.12195	FALSE
HLH3B	7	1.61904	1.11131	0.542876	1.12111	FALSE						1.57871	1.01107	0.642866	-0.194215	FALSE
tgo	11	1.4037	0.91226	0.621721	1.12106	FALSE
CR45123	2	2.26485	1.76799	0.357307	1.12093	FALSE	1.91018	0.979385	0.963762	1.91921	FALSE
CG7148	12	2.1774	1.67458	0.37881	1.1203	FALSE						1.52522	0.952812	0.678756	0.00552235	FALSE
Crtc	26	1.70956	1.19884	0.511986	1.11908	FALSE	1.38683	1.24222	0.158867	0.438344	FALSE	1.65114	0.856844	0.946358	0.62188	FALSE
Rbf2	11	1.62264	1.11593	0.540102	1.11733	FALSE
CG4266	35	1.41948	0.927638	0.613725	1.1166	FALSE						1.20635	0.752037	0.681775	0.623524	FALSE
CG42709	15	1.70995	1.20015	0.510737	1.11634	FALSE	1.64276	1.61342	0.0260025	0.814285	FALSE	1.75479	1.08954	0.687574	-0.331275	FALSE
Lrpprc2	17	1.66232	1.15508	0.525208	1.11355	FALSE						1.29218	0.880379	0.553604	0.051331	FALSE
GstD6	5	1.76409	1.2549	0.491348	1.11104	FALSE						2.6127	1.29793	1.00933	-0.375715	FALSE
CG7737	10	1.65166	1.14579	0.527572	1.11064	FALSE						1.6168	0.884205	0.870689	0.443925	FALSE
CG32457	4	3.04221	2.66739	0.18969	1.10978	FALSE						3.03127	0.860018	1.81748	1.72177	FALSE
CG33230	11	1.50404	1.00721	0.57848	1.10861	FALSE
CR44826	2	2.97883	2.59283	0.200216	1.10707	FALSE						2.03477	0.980681	1.05301	0.407353	FALSE
CG30161	6	1.82766	1.31965	0.469846	1.1063	FALSE
CR43898	8	1.69408	1.18941	0.510256	1.10256	FALSE	1.19116	1.81931	-0.61102	-0.547711	FALSE
CG30423	4	2.00396	1.50059	0.417325	1.10231	FALSE	1.22306	2.4865	-1.02362	-0.774807	FALSE
CG7194	7	1.97723	1.47541	0.42237	1.0965	FALSE						1.88102	0.940116	1.0006	0.45025	FALSE
RanBP3	8	1.53009	1.0356	0.563149	1.09432	FALSE
CG7646	6	1.79486	1.29186	0.474419	1.09301	FALSE	1.55503	1.04178	0.577889	1.06351	FALSE
CG10688	8	1.85249	1.35005	0.456458	1.0918	FALSE	1.43592	1.87877	-0.387815	0.13679	FALSE
dlt	19	1.7465	1.24479	0.488563	1.09069	FALSE	1.18252	1.56782	-0.406904	-0.419205	FALSE	1.467	0.654974	1.16336	1.59554	FALSE
CG10188	23	1.54625	1.05274	0.554627	1.08768	FALSE
UQCR-6.4	5	2.01908	1.52342	0.406387	1.08572	FALSE	1.21347	2.54341	-1.06763	-0.828888	FALSE
CR45177	3	2.6518	2.22224	0.254958	1.08378	FALSE
RpL34b	2	2.30572	1.83195	0.331841	1.08281	FALSE
Vps11	8	3.87328	3.75444	0.0449584	1.08221	FALSE						1.67258	0.680159	1.29813	1.66927	FALSE
Fie	7	1.94442	1.44844	0.424838	1.07991	FALSE	1.76085	1.53053	0.202235	1.1366	FALSE	2.21579	1.20097	0.883621	-0.334308	FALSE
CG17068	18	1.57874	1.08693	0.538509	1.07636	FALSE
rdgC	46	1.47248	0.987357	0.576605	1.07536	FALSE						1.56282	0.798538	0.968721	0.83327	FALSE
Tom7	3	2.02182	1.53222	0.400029	1.07199	FALSE	1.92492	2.71511	-0.49621	0.876011	FALSE
CG2137	11	1.48174	0.997425	0.571012	1.07015	FALSE
Tsp2A	5	1.71754	1.22401	0.488738	1.06852	FALSE
betaTub56D	17	2.10763	1.62457	0.375561	1.06833	FALSE	1.78946	3.76068	-1.07147	0.252786	FALSE	2.11486	0.675426	1.64669	2.13133	TRUE
CR43904	7	1.98943	1.50014	0.407256	1.06784	FALSE
lectin-37Db	4	1.95759	1.46799	0.415235	1.06555	FALSE						2.38277	0.995027	1.25983	0.633077	FALSE
Cyp4d1	16	2.09111	1.61082	0.376472	1.05992	FALSE						2.47829	1.36053	0.865178	-0.681557	FALSE
CG7433	8	2.58892	2.16523	0.257828	1.05836	FALSE
CG2186	36	1.71228	1.22246	0.486126	1.05798	FALSE						1.34009	0.784365	0.772731	0.63013	FALSE
CG31125	10	1.84827	1.35885	0.443794	1.05774	FALSE
Cbs	22	2.22134	1.75262	0.341916	1.05706	FALSE	1.16169	1.60954	-0.470428	-0.51514	FALSE	2.12893	1.05838	1.00827	0.152488	FALSE
l(2)10685	7	1.59863	1.11243	0.52312	1.05563	FALSE
CG10853	4	1.84785	1.35994	0.442299	1.05377	FALSE
Tim17a1	4	1.76677	1.27843	0.466739	1.0529	FALSE						2.07047	1.03124	1.00558	0.21648	FALSE
ea	5	2.01866	1.53816	0.392193	1.05071	FALSE	1.60926	1.1271	0.513776	1.11246	FALSE
Ntmt	8	1.9536	1.47016	0.410162	1.05038	FALSE
Acon	21	1.5319	1.05062	0.544078	1.04927	FALSE	0.970784	1.6002	-0.721033	-1.19911	FALSE	1.39042	0.656648	1.08233	1.48571	FALSE
CG14014	10	1.62424	1.14144	0.508913	1.04237	FALSE						1.42337	1.09457	0.378939	-0.736321	FALSE
CG10970	7	2.29202	1.83896	0.317732	1.04024	FALSE						1.86898	1.06163	0.815964	-0.10041	FALSE
CR16735	4	2.22158	1.76274	0.333766	1.03727	FALSE						1.88628	0.702149	1.42569	1.74914	FALSE
CG14015	10	1.59513	1.11552	0.515956	1.03515	FALSE
CG9577	6	1.76299	1.28229	0.459296	1.0318	FALSE
RpL8	10	1.63797	1.15827	0.499941	1.0318	FALSE	1.55772	2.46361	-0.661333	0.164662	FALSE
CG17565	5	1.79028	1.30995	0.450667	1.03146	FALSE
CR45275	2	2.15898	1.69806	0.34646	1.02969	FALSE
yki	13	1.58606	1.10887	0.516362	1.02844	FALSE
CG6163	15	1.72787	1.2498	0.467293	1.02416	FALSE						1.90088	0.991027	0.93967	0.235767	FALSE
Map205	34	1.75722	1.27958	0.457629	1.0233	FALSE						1.99043	0.834133	1.25473	1.08435	FALSE
Daxx	18	1.7486	1.27091	0.460337	1.02327	FALSE	1.24945	1.05863	0.239104	0.205611	FALSE
CG14963	4	1.84101	1.36514	0.43145	1.02222	FALSE
CG15199	7	2.23096	1.78135	0.324696	1.02078	FALSE						1.81778	1.05272	0.788048	-0.114092	FALSE
CR46137	3	2.07417	1.6107	0.364846	1.02049	FALSE
CG5160	11	1.49913	1.02813	0.544104	1.0201	FALSE	1.36865	0.866563	0.65938	0.766492	FALSE	1.93951	0.996061	0.961384	0.250271	FALSE
CG13995	17	1.78324	1.30704	0.448195	1.02009	FALSE						1.53279	0.889193	0.785591	0.320942	FALSE
Dgk	88	1.41595	0.951971	0.572785	1.0131	FALSE	1.19899	0.989514	0.277029	0.11817	FALSE	1.42575	0.866556	0.718359	0.302244	FALSE
Dlip3	8	2.20106	1.75255	0.328747	1.01245	FALSE
Cul4	17	1.40357	0.940819	0.577115	1.01182	FALSE
CG1602	8	1.73068	1.25718	0.461144	1.01132	FALSE
Phm	17	2.03599	1.57433	0.37099	1.01041	FALSE	1.28867	1.6537	-0.359819	-0.144866	FALSE	1.51837	1.01234	0.584829	-0.2714	FALSE
CG17928	11	1.77165	1.29953	0.447109	1.00862	FALSE						1.30674	1.09761	0.251615	-0.905665	FALSE
twe	11	1.81165	1.3406	0.434422	1.00776	FALSE						1.55335	0.952684	0.705311	0.0396933	FALSE
CG6201	8	1.84061	1.37104	0.424914	1.00594	FALSE
Ubc4	10	1.68709	1.21555	0.472936	1.00569	FALSE						1.54553	0.913921	0.757964	0.214564	FALSE
bin3	45	1.80351	1.33321	0.435896	1.00528	FALSE	1.38915	1.34612	0.0454019	0.360269	FALSE	1.58193	0.767278	1.04387	1.03262	FALSE
Rrp47	2	2.97189	2.6604	0.15974	1.00491	FALSE
CG8673	6	2.59757	2.20917	0.233659	1.00375	FALSE
conu	40	3.46843	3.29653	0.0733358	1.0024	FALSE	1.26316	0.944247	0.419801	0.367845	FALSE
CR43430	7	3.59898	3.4694	0.0529026	1.00236	FALSE						2.09884	1.27398	0.720249	-0.695551	FALSE
sisA	6	1.69684	1.22696	0.467763	1.00082	FALSE						1.95167	1.29043	0.596853	-0.886018	FALSE
CG7164	6	1.65338	1.18374	0.482062	1.00072	FALSE
Jhedup	10	1.54261	1.07573	0.520055	0.999921	FALSE
CG30383	6	4.25276	4.37607	-0.041234	0.997719	FALSE	1.8252	2.72428	-0.577822	0.667973	FALSE
CG1620	15	2.15493	1.71169	0.332222	0.992321	FALSE	1.12143	1.90622	-0.765379	-0.828701	FALSE	1.42267	0.837728	0.764045	0.448241	FALSE
rho	13	1.46134	1.00049	0.546591	0.991678	FALSE	2.02989	1.6959	0.259349	1.57523	FALSE	1.60114	0.830435	0.947161	0.704157	FALSE
mbf1	3	1.9401	1.48063	0.389914	0.991482	FALSE
SdhBL	12	3.16933	2.91918	0.118614	0.991253	FALSE						1.86564	1.1872	0.652111	-0.599226	FALSE
Atg18b	23	1.90524	1.44617	0.397733	0.986105	FALSE	1.3153	1.76645	-0.425464	-0.135625	FALSE	1.32931	0.839145	0.663688	0.316037	FALSE
CG9314	12	1.90839	1.45139	0.394924	0.981465	FALSE						2.24209	1.07298	1.06322	0.186925	FALSE
CG3797	18	1.45076	0.993382	0.54639	0.981364	FALSE						1.30472	0.890027	0.551821	0.0207741	FALSE
GstD9	9	2.17431	1.73883	0.322443	0.980503	FALSE	1.37217	1.69489	-0.304738	0.0705897	FALSE	2.91862	0.97749	1.57813	1.08463	FALSE
comt	14	2.27231	1.84853	0.297782	0.979767	FALSE						1.586	1.01155	0.64883	-0.187843	FALSE
Not3	28	1.57105	1.11046	0.500577	0.976974	FALSE
CG18269	6	1.95857	1.50832	0.376856	0.972352	FALSE						1.85559	1.18719	0.64432	-0.609143	FALSE
CG1809	15	1.79311	1.3354	0.425188	0.971267	FALSE						2.03941	1.14371	0.834436	-0.270155	FALSE
hkb	7	1.57277	1.11468	0.496674	0.968902	FALSE
CR45835	7	1.76314	1.30687	0.432038	0.965246	FALSE
s-cup	10	1.50706	1.05373	0.51623	0.959053	FALSE						1.81985	0.983164	0.888314	0.191034	FALSE
CG4709	8	1.73698	1.28416	0.435757	0.954135	FALSE
CG10462	15	1.55278	1.10106	0.495962	0.949869	FALSE
CG10232	7	1.7756	1.32587	0.42137	0.94867	FALSE						4.27309	1.34718	1.66533	0.363123	FALSE
Ubx	168	1.54127	1.09038	0.499283	0.947941	FALSE	1.23853	0.951067	0.381008	0.284574	FALSE	2.08722	1.00032	1.06112	0.366229	FALSE
GstZ1	6	2.22869	1.82035	0.291983	0.939385	FALSE						1.60181	0.846955	0.919345	0.617603	FALSE
insb	8	1.63231	1.18355	0.463792	0.938696	FALSE
Ror	7	1.82166	1.37758	0.403115	0.938633	FALSE
cta	22	3.59732	3.53646	0.0246155	0.932546	FALSE	1.22642	0.88712	0.46725	0.32003	FALSE	1.24691	0.817847	0.60845	0.312409	FALSE
COX5A	8	1.49194	1.04711	0.510776	0.932086	FALSE	1.47109	3.93158	-1.41823	-0.547054	FALSE	1.4082	0.772549	0.866159	0.78852	FALSE
RpS16	7	1.72466	1.27963	0.430582	0.931851	FALSE	1.61371	2.83533	-0.813133	0.152548	FALSE
CG14054	3	1.92609	1.49141	0.368997	0.930526	FALSE
CG11703	6	1.99684	1.56842	0.348405	0.928915	FALSE						1.27191	1.10963	0.196923	-1.0036	FALSE
Nhe2	66	1.72068	1.2773	0.42988	0.92702	FALSE						1.46695	0.772149	0.925873	0.865916	FALSE
Cp19	7	3.18167	2.9906	0.0893487	0.924921	FALSE						2.49597	1.45165	0.781906	-0.955874	FALSE
Pli	76	1.47809	1.03618	0.512456	0.923582	FALSE	1.23923	1.24739	-0.00946213	0.00142208	FALSE	1.63155	0.744182	1.13252	1.22485	FALSE
CG17266	4	2.21838	1.81733	0.287682	0.922596	FALSE						2.03824	0.729869	1.48161	1.71987	FALSE
Ubi-p63E	40	1.6352	1.19277	0.455147	0.919941	FALSE	1.54641	2.0923	-0.43617	0.308495	FALSE	1.47216	0.823195	0.83863	0.588656	FALSE
CG30108	5	3.2623	3.10125	0.0730407	0.918861	FALSE	1.67696	2.76185	-0.719793	0.327945	FALSE	1.5556	0.993386	0.647045	-0.143099	FALSE
CG3209	15	2.25219	1.85829	0.277351	0.917771	FALSE	1.30325	1.20082	0.118098	0.235063	FALSE	1.46828	0.993945	0.562886	-0.251746	FALSE
DCP2	20	1.55178	1.11035	0.482908	0.917075	FALSE						1.29078	0.62463	1.04716	1.57067	FALSE
CG8105	9	1.50085	1.06047	0.501077	0.91641	FALSE						1.50674	1.02103	0.561407	-0.32341	FALSE
mle	15	1.55927	1.11813	0.479779	0.915925	FALSE
Pten	14	1.83886	1.4052	0.388034	0.914448	FALSE	1.43291	1.24861	0.198626	0.558586	FALSE
CG18473	9	2.19808	1.79874	0.289256	0.914023	FALSE						1.96631	1.02203	0.944048	0.161388	FALSE
CG6523	4	2.02389	1.60579	0.333852	0.911508	FALSE	1.3	2.52579	-0.958224	-0.55679	FALSE
CG30424	9	3.605	3.57096	0.0136903	0.908705	FALSE	1.40461	1.66008	-0.24108	0.182253	FALSE	1.86565	1.12505	0.729687	-0.360876	FALSE
EfTuM	13	1.69415	1.25699	0.430581	0.907725	FALSE	1.26085	1.74842	-0.471663	-0.287357	FALSE
Scm	17	1.4612	1.02445	0.512294	0.907651	FALSE						1.28422	0.786274	0.707785	0.541103	FALSE
CG6565	10	1.56471	1.12697	0.473444	0.905135	FALSE
CG13607	13	1.89128	1.46499	0.368467	0.904572	FALSE	3.16658	2.27418	0.477583	2.97586	TRUE	1.62562	1.33996	0.278802	-1.38884	FALSE
CR45618	4	2.12588	1.72272	0.303374	0.903414	FALSE
CG5482	4	1.8739	1.44694	0.373038	0.903277	FALSE
CG14464	2	2.99702	2.77126	0.112989	0.901933	FALSE
CG30379	6	1.7838	1.35225	0.399595	0.901636	FALSE
CG34435	9	1.81971	1.39034	0.388268	0.900868	FALSE						1.63893	1.16671	0.490314	-0.760111	FALSE
Hakai	8	1.5959	1.15998	0.460266	0.899583	FALSE
NC2alpha	11	1.65843	1.22404	0.438168	0.897481	FALSE						1.14987	1.07444	0.0978826	-1.04611	FALSE
Art4	14	1.44001	1.00726	0.515632	0.89607	FALSE						1.32719	0.88724	0.580974	0.0660448	FALSE
CG33792	3	4.29333	4.56455	-0.0883768	0.895237	FALSE	2.00555	1.48011	0.438292	1.67203	FALSE
CG31053	10	2.27905	1.9015	0.261288	0.894504	FALSE						2.17982	1.42361	0.614658	-1.11825	FALSE
ics	16	1.59605	1.16201	0.457885	0.893889	FALSE	1.5564	1.25239	0.313522	0.873176	FALSE	1.56089	0.910679	0.777354	0.248482	FALSE
CG3714	26	1.3069	0.881371	0.56833	0.893877	FALSE						1.40705	0.705909	0.995121	1.1869	FALSE
CG8312	95	1.82969	1.40454	0.381495	0.891691	FALSE	1.16758	1.08989	0.0993375	-0.0855205	FALSE	2.29145	0.889546	1.36512	1.05801	FALSE
CG1113	8	1.76526	1.3379	0.399904	0.888263	FALSE						1.40727	1.08697	0.372581	-0.726336	FALSE
CR45174	5	2.586	2.27001	0.188022	0.886084	FALSE
CR45281	21	1.73389	1.30666	0.408134	0.884164	FALSE						1.94349	1.15594	0.749579	-0.405845	FALSE
Src42A	92	1.7214	1.29475	0.41091	0.881176	FALSE	1.24825	1.43229	-0.198422	-0.11614	FALSE	1.56383	0.910353	0.780583	0.253525	FALSE
sei	16	3.17502	3.01963	0.0723956	0.880628	FALSE						1.38058	1.00852	0.453036	-0.429426	FALSE
Lrch	48	1.52271	1.09342	0.477793	0.878999	FALSE	1.18609	0.942908	0.331026	0.127345	FALSE	1.52027	0.777078	0.968197	0.903307	FALSE
CG9522	14	1.55305	1.12428	0.466106	0.877079	FALSE						1.65344	1.24047	0.41458	-1.01568	FALSE
CG10725	8	1.77309	1.35068	0.392577	0.876327	FALSE						2.47982	1.41879	0.80558	-0.866288	FALSE
eIF3ga	9	1.52821	1.0999	0.474468	0.875736	FALSE	1.00321	1.98677	-0.985795	-1.30044	FALSE
CG2371	7	1.84317	1.42558	0.37064	0.875065	FALSE
CRAT	17	2.36121	2.00813	0.233675	0.874837	FALSE						1.55793	0.750611	1.0535	1.10188	FALSE
Spps	13	1.5268	1.09892	0.47443	0.874402	FALSE
CR44262	5	1.83228	1.41433	0.37352	0.874099	FALSE						1.91648	1.24837	0.61841	-0.772556	FALSE
Ppa	15	1.74158	1.31845	0.401556	0.874054	FALSE	1.69382	1.44478	0.229429	1.04808	FALSE	1.575	0.789653	0.996062	0.897132	FALSE
CG42364	4	2.37225	2.02233	0.230234	0.872722	FALSE
YT521-B	16	1.34968	0.927998	0.540422	0.869145	FALSE
Mob3	4	1.88802	1.47682	0.354381	0.867788	FALSE
CG4440	2	3.20957	3.07706	0.0608296	0.866965	FALSE
CG15459	11	1.68523	1.26261	0.416532	0.866223	FALSE
Zyx	12	5.31105	6.18412	-0.219572	0.861869	FALSE	1.89773	0.994178	0.932697	1.87829	FALSE	1.47459	0.860844	0.776487	0.39344	FALSE
CG13148	10	2.06808	1.67825	0.301337	0.86117	FALSE
CG42379	9	1.58257	1.15943	0.448854	0.860332	FALSE
CG42380	9	1.58257	1.15943	0.448854	0.860332	FALSE
CG42381	9	1.58257	1.15943	0.448854	0.860332	FALSE
CG9865	9	1.58257	1.15943	0.448854	0.860332	FALSE
trc	11	1.45194	1.02932	0.496292	0.859917	FALSE
Gbp	4	1.94151	1.53844	0.335708	0.859877	FALSE						1.78624	0.846738	1.07693	0.818977	FALSE
CG16940	11	1.70826	1.28905	0.406221	0.859355	FALSE
Cpr47Ef	30	1.51044	1.08862	0.472476	0.855061	FALSE						1.73008	0.978436	0.82229	0.119455	FALSE
Cyt-c1L	8	1.90244	1.49826	0.344562	0.85406	FALSE
CG33493	6	1.69256	1.27466	0.409091	0.853888	FALSE						1.46246	0.925864	0.659524	0.0554921	FALSE
crc	23	1.80216	1.39027	0.374366	0.853765	FALSE	1.29359	1.26406	0.0333084	0.152454	FALSE	1.37027	0.897638	0.610256	0.0730967	FALSE
CG6847	52	1.66729	1.24853	0.417267	0.853555	FALSE						1.22663	1.03376	0.246798	-0.756253	FALSE
CG9630	10	1.51405	1.09285	0.470311	0.852984	FALSE	1.43014	1.0193	0.488572	0.764629	FALSE
CG8028	11	2.34577	2.00309	0.227834	0.851681	FALSE						1.51568	1.04093	0.542092	-0.398108	FALSE
Rpt6R	7	1.77717	1.36707	0.37849	0.844973	FALSE
CG6852	3	2.09746	1.71919	0.28691	0.844946	FALSE	1.42683	4.12003	-1.52984	-0.713736	FALSE
CG32264	108	1.5761	1.1591	0.443355	0.841347	FALSE	1.6061	1.23142	0.383243	1.01179	FALSE	1.56261	0.751545	1.05603	1.10188	FALSE
mura	39	1.93959	1.54526	0.327901	0.839443	FALSE						1.41243	0.773863	0.86803	0.786491	FALSE
EbpIII	9	2.36248	2.03068	0.218339	0.838049	FALSE						1.6305	1.02858	0.664658	-0.211033	FALSE
cdc14	30	1.476	1.05975	0.477966	0.837309	FALSE						1.53288	0.700698	1.12938	1.37713	FALSE
Nca	12	1.67861	1.26643	0.406491	0.836343	FALSE	1.3776	0.996316	0.467478	0.644738	FALSE
CG9150	5	1.78606	1.38026	0.371839	0.835452	FALSE
hfw	18	1.41823	1.00363	0.498853	0.834429	FALSE
GlcT-1	15	1.41917	1.00466	0.498337	0.834063	FALSE	1.14596	1.55527	-0.440611	-0.531465	FALSE
Psi	34	1.47557	1.0608	0.476115	0.832387	FALSE						1.1805	0.868778	0.442332	-0.0559602	FALSE
Spred	27	1.49863	1.08444	0.466698	0.830313	FALSE	1.26086	1.01041	0.319459	0.289578	FALSE	1.27189	0.901938	0.495873	-0.0849858	FALSE
CG15676	3	2.73331	2.49023	0.13437	0.829737	FALSE
Ir85a	13	1.61944	1.20783	0.423078	0.828413	FALSE						1.94391	1.11375	0.80353	-0.240633	FALSE
kra	12	1.3939	0.981734	0.505724	0.827849	FALSE	1.24901	2.48015	-0.989643	-0.691419	FALSE	1.42335	0.385326	1.88514	3.8917	TRUE
CG43143	94	1.52393	1.11063	0.456411	0.827777	FALSE	1.19852	1.11843	0.0997818	-0.0121749	FALSE	1.56731	0.754725	1.05427	1.08868	FALSE
CG4286	10	1.7612	1.35681	0.376337	0.827506	FALSE						1.505	1.14857	0.389929	-0.847295	FALSE
DIP2	29	1.38611	0.975345	0.507062	0.823551	FALSE
CysRS-m	13	1.53711	1.12543	0.449742	0.82311	FALSE
htk	57	1.70729	1.30139	0.391661	0.822973	FALSE						1.37267	0.976705	0.49099	-0.297902	FALSE
Spase22-23	5	1.96077	1.57627	0.314902	0.822328	FALSE	2.00339	4.67715	-1.22318	0.457434	FALSE
CR45009	4	2.02663	1.65027	0.296375	0.821663	FALSE
Rop	18	1.65082	1.24307	0.409284	0.820614	FALSE	1.38973	1.70532	-0.295233	0.113032	FALSE
JIL-1	45	1.5063	1.09527	0.45972	0.820148	FALSE	1.22593	1.09755	0.159597	0.0945746	FALSE	1.33607	0.765562	0.803403	0.73217	FALSE
CG18467	12	1.64295	1.23531	0.411422	0.819385	FALSE						1.93405	0.74059	1.38488	1.55882	FALSE
CG10841	21	1.63452	1.22729	0.413387	0.817231	FALSE						1.63929	1.13449	0.531025	-0.635592	FALSE
SCAR	18	1.31272	0.906316	0.534471	0.817057	FALSE						1.27966	0.798602	0.680215	0.465613	FALSE
Tsp97E	13	1.7093	1.30592	0.388331	0.816413	FALSE						1.61958	0.956396	0.759939	0.0991754	FALSE
GstE7	4	2.6929	2.44986	0.136464	0.814727	FALSE						2.5219	1.12095	1.16979	0.209138	FALSE
CR45133	12	2.03804	1.66665	0.29023	0.814226	FALSE						1.43208	1.22361	0.226959	-1.21913	FALSE
RanBPM	34	1.30179	0.896795	0.537646	0.813524	FALSE
CG5810	13	1.53554	1.12711	0.446117	0.812859	FALSE						2.05829	1.13112	0.863699	-0.20416	FALSE
CG14961	14	1.45504	1.04628	0.475791	0.81266	FALSE						1.34582	0.98721	0.447061	-0.381617	FALSE
CG8974	6	2.03173	1.66106	0.290605	0.810949	FALSE
ND-42	10	1.43759	1.02975	0.481357	0.809965	FALSE
wge	26	1.38989	0.983179	0.49944	0.808581	FALSE						1.23799	0.791362	0.645586	0.445145	FALSE
mspo	61	1.4215	1.01454	0.486592	0.807552	FALSE	1.28951	0.92364	0.481416	0.470407	FALSE	1.62651	0.840431	0.952583	0.680008	FALSE
CG12826	6	3.05562	2.92478	0.0631346	0.806159	FALSE						2.26373	0.893964	1.34041	1.01369	FALSE
RpA-70	6	2.16126	1.81306	0.253449	0.803604	FALSE
CR45803	10	1.54478	1.13993	0.438464	0.80225	FALSE						1.6494	1.19782	0.461526	-0.865087	FALSE
CG1840	4	1.79773	1.40593	0.354647	0.802203	FALSE
CG10898	7	1.61974	1.2179	0.411374	0.800038	FALSE
Flo1	13	1.48777	1.08292	0.458219	0.799741	FALSE	1.00511	1.72199	-0.77672	-1.1427	FALSE	1.51119	0.933069	0.695629	0.0813569	FALSE
CR7448	10	1.54974	1.1462	0.435164	0.798508	FALSE						1.67081	1.16716	0.517553	-0.726419	FALSE
CG16908	13	1.577	1.1743	0.425382	0.798154	FALSE
CG31321	13	1.65984	1.26072	0.396796	0.797427	FALSE						1.5514	1.12237	0.467018	-0.689231	FALSE
CG34367	17	1.68012	1.28216	0.389987	0.797193	FALSE	1.55023	0.995229	0.639385	1.09973	FALSE
Arfrp1	9	1.47198	1.0679	0.462981	0.796969	FALSE	1.40603	1.96361	-0.48188	0.00947105	FALSE
CG34328	3	1.93145	1.55505	0.312723	0.796629	FALSE						2.90839	1.23276	1.23832	0.0496325	FALSE
CR43470	12	1.64503	1.24578	0.401063	0.795751	FALSE						1.34567	0.964347	0.480702	-0.277956	FALSE
CG10654	7	1.56661	1.16464	0.427762	0.795043	FALSE
ppk25	7	2.12978	1.78117	0.257879	0.794606	FALSE						2.18316	1.1342	0.944739	-0.108005	FALSE
CR40282	3	3.44548	3.46522	-0.0082414	0.793882	FALSE
Rh4	36	1.72944	1.33585	0.372549	0.793644	FALSE						1.49253	0.877941	0.765567	0.328491	FALSE
Gug	54	1.39746	0.995089	0.489908	0.792608	FALSE						1.30269	0.705407	0.884962	1.04844	FALSE
nesd	14	1.63781	1.23956	0.401943	0.791963	FALSE
CG15362	8	1.83174	1.44761	0.339541	0.790584	FALSE	1.32935	2.4062	-0.856035	-0.419943	FALSE
CG12985	10	2.47556	2.19572	0.173062	0.790496	FALSE						1.94785	0.972497	1.00211	0.364283	FALSE
CR44989	4	3.01554	2.88701	0.0628365	0.787583	FALSE
CG15337	9	2.2054	1.87378	0.23509	0.786022	FALSE						2.01141	1.25993	0.674864	-0.724571	FALSE
Oatp74D	56	1.47974	1.07922	0.455345	0.785393	FALSE	1.24912	1.30281	-0.0607158	-0.0137792	FALSE	1.897	0.7649	1.31038	1.38011	FALSE
snRNA:U1:82Eb	2	2.43084	2.1445	0.180819	0.784832	FALSE	1.88565	3.35049	-0.829306	0.575563	FALSE	2.11456	1.01608	1.05734	0.320848	FALSE
CG10376	16	1.53945	1.14064	0.432572	0.783164	FALSE	1.07894	1.76262	-0.708103	-0.894764	FALSE	1.38671	0.921998	0.588832	-0.0236842	FALSE
CG12084	24	1.67981	1.28726	0.383991	0.782274	FALSE						1.27115	0.834117	0.607817	0.260475	FALSE
CG8331	11	1.68824	1.29678	0.380588	0.780716	FALSE	1.532	3.42359	-1.16009	-0.245545	FALSE	1.56256	0.884419	0.821108	0.38015	FALSE
CG11122	54	1.39832	1.00013	0.483512	0.7778	FALSE
kune	3	3.30725	3.29049	0.00733338	0.776635	FALSE
Maf1	42	3.18807	3.12993	0.0265555	0.774043	FALSE	1.37973	1.02631	0.426929	0.619495	FALSE	1.30527	0.862242	0.598181	0.162133	FALSE
Khc	25	1.52331	1.12743	0.434163	0.772807	FALSE						1.60278	0.923789	0.794942	0.233785	FALSE
Amt	16	3.45234	3.49698	-0.0185372	0.771386	FALSE						2.26766	1.01365	1.16164	0.459881	FALSE
dia	40	1.44577	1.04992	0.461567	0.769227	FALSE	1.35195	1.75675	-0.377868	-0.0241852	FALSE	1.77328	0.882826	1.00622	0.620588	FALSE
Hydr2	11	1.52596	1.13141	0.431603	0.768901	FALSE						2.04947	0.836459	1.29289	1.12572	FALSE
CG15439	18	1.92002	1.55547	0.303769	0.766707	FALSE
MED16	10	1.56467	1.17303	0.41562	0.763666	FALSE
FER	69	1.57072	1.17944	0.413328	0.763277	FALSE	1.23981	1.20178	0.044937	0.0423781	FALSE	1.89554	0.781576	1.27815	1.28309	FALSE
snRNP-U1-70K	20	1.71691	1.33459	0.363421	0.761487	FALSE						1.26704	0.782208	0.695841	0.539349	FALSE
Abl	83	1.46987	1.07716	0.448461	0.759515	FALSE						1.60524	0.856415	0.906409	0.572301	FALSE
Atg16	37	1.35602	0.96355	0.492946	0.759352	FALSE						1.39626	0.688988	1.01902	1.2803	FALSE
AttD	4	1.92295	1.56218	0.299755	0.758947	FALSE						2.07021	1.32707	0.641537	-0.901762	FALSE
CG14260	9	1.57027	1.18108	0.410913	0.756982	FALSE						1.24959	1.14201	0.129882	-1.16363	FALSE
lap	26	1.38123	0.989453	0.48125	0.75564	FALSE	1.43317	1.00047	0.518538	0.79239	FALSE	1.57637	0.871815	0.854515	0.459951	FALSE
alphaTub84B	12	1.80568	1.43361	0.332889	0.754948	FALSE	2.22956	4.42117	-0.987671	0.927801	FALSE	1.55193	0.471763	1.71793	3.15346	TRUE
GckIII	19	1.40959	1.01821	0.469249	0.753763	FALSE
asf1	5	1.70633	1.32639	0.363393	0.753066	FALSE
CR44294	5	2.08004	1.74482	0.253533	0.752033	FALSE	1.85174	2.91556	-0.654895	0.652074	FALSE
exd	7	1.70498	1.32543	0.363291	0.751741	FALSE
CG9970	8	1.65402	1.27173	0.379192	0.749626	FALSE						2.07257	1.30606	0.666198	-0.828942	FALSE
CG14894	9	1.71612	1.33829	0.35876	0.749466	FALSE
scaf	39	2.41356	2.14556	0.169813	0.748268	FALSE	1.33245	1.03695	0.361726	0.474584	FALSE	1.65351	1.0746	0.621735	-0.379286	FALSE
CG15625	10	1.75585	1.38196	0.345452	0.747847	FALSE						1.91302	1.26726	0.594133	-0.842463	FALSE
CG13563	8	2.67539	2.47745	0.11089	0.743351	FALSE
ecd	14	1.73075	1.35689	0.351094	0.742186	FALSE
CG4198	12	2.20493	1.89681	0.21716	0.741878	FALSE						1.60821	1.07793	0.577193	-0.444047	FALSE
alpha-Est1	21	1.58138	1.19865	0.399772	0.739254	FALSE						2.10066	1.30346	0.688499	-0.795366	FALSE
Nipped-B	124	3.25879	3.26389	-0.00225704	0.733222	FALSE	1.15144	0.880135	0.387639	0.0858427	FALSE
CG12320	9	1.82527	1.46548	0.316733	0.730014	FALSE						1.45949	0.793754	0.878697	0.734207	FALSE
CG43191	3	2.02392	1.69105	0.259228	0.728993	FALSE
MtnA	6	3.43016	3.50899	-0.0327822	0.727831	FALSE						2.01305	1.25272	0.684325	-0.697624	FALSE
Fcp3C	6	2.29509	2.01532	0.187538	0.72359	FALSE	1.65788	2.01384	-0.280608	0.616274	FALSE
Dic1	10	1.55505	1.17645	0.402519	0.723283	FALSE	1.32394	1.87015	-0.498313	-0.170463	FALSE	1.87872	0.764165	1.29779	1.36658	FALSE
Mst77F	6	2.13979	1.82938	0.226117	0.723255	FALSE						1.79671	0.703948	1.35181	1.64841	FALSE
Nlg1	59	1.4251	1.04303	0.450274	0.722134	FALSE						1.61212	0.837364	0.94503	0.679875	FALSE
CR12460	6	4.62609	5.31585	-0.200506	0.721868	FALSE
CDK2AP1	5	1.91825	1.57444	0.284948	0.71942	FALSE
CG4858	6	1.64932	1.27775	0.368271	0.719065	FALSE
CG5715	4	1.77791	1.41796	0.326364	0.718033	FALSE
Slbp	9	1.50293	1.12401	0.41912	0.717811	FALSE
Tsp42Ek	7	2.56648	2.35619	0.123336	0.717619	FALSE	1.45157	1.41259	0.03927	0.478504	FALSE	3.52908	1.16077	1.60421	0.671804	FALSE
RPA2	7	1.95243	1.61422	0.274435	0.717583	FALSE
sax	13	1.45223	1.07204	0.437905	0.717369	FALSE
CG10628	9	1.46823	1.08846	0.431791	0.71723	FALSE
CG7914	8	1.73314	1.36975	0.339474	0.715629	FALSE
CR45471	3	3.37818	3.44796	-0.0294957	0.71523	FALSE
CG15618	30	1.48494	1.10668	0.42416	0.713856	FALSE
CG42542	18	1.64164	1.27147	0.368639	0.713652	FALSE						1.43434	0.719601	0.995119	1.13704	FALSE
CG12948	9	2.50354	2.28154	0.133958	0.710038	FALSE	1.40413	2.85823	-1.02544	-0.390672	FALSE
CG4813	10	1.59967	1.22923	0.380021	0.706489	FALSE	2.15625	2.04593	0.0757676	1.60995	FALSE
CG13250	8	1.52922	1.15521	0.404638	0.70582	FALSE	1.51082	1.26798	0.252799	0.74591	FALSE	1.9684	1.04815	0.909175	0.0514775	FALSE
HERC2	86	1.36077	0.983372	0.468609	0.704544	FALSE
BCAS2	6	1.72337	1.36353	0.337884	0.704096	FALSE	2.11514	3.93162	-0.894367	0.848765	FALSE
piwi	21	1.93655	1.60335	0.272392	0.701542	FALSE						1.28153	0.999166	0.359071	-0.524926	FALSE
RhoGAP71E	51	1.62728	1.26063	0.368318	0.700996	FALSE	1.24683	1.24651	0.00037046	0.025659	FALSE	1.63777	0.918686	0.834086	0.298018	FALSE
TwdlG	10	1.54258	1.17254	0.395708	0.695738	FALSE	1.39498	1.02562	0.443748	0.662442	FALSE
CG2256	10	1.5776	1.20968	0.383099	0.695239	FALSE						1.61625	1.07172	0.592714	-0.409296	FALSE
Slmap	19	2.92719	2.84432	0.04143	0.695028	FALSE
mia	10	2.54141	2.33981	0.119238	0.694325	FALSE						1.35091	0.909372	0.570985	-0.0106273	FALSE
CanB	8	1.89512	1.55964	0.281077	0.693561	FALSE						1.39043	0.981067	0.503112	-0.294029	FALSE
oys	33	1.65988	1.29854	0.354183	0.693229	FALSE	1.28072	1.31041	-0.0330527	0.0761634	FALSE	1.33656	0.52708	1.34243	2.38745	TRUE
CG32507	2	3.36006	3.44631	-0.0365649	0.690668	FALSE						3.29756	0.710171	2.21516	2.72515	TRUE
CG5726	19	1.79273	1.44565	0.310442	0.690313	FALSE						1.42918	0.79044	0.854461	0.714199	FALSE
CG12204	4	1.91892	1.58845	0.272678	0.689883	FALSE
mir-2495	4	2.33522	2.08492	0.163568	0.688388	FALSE
CG31029	21	1.76772	1.41894	0.317075	0.687541	FALSE
CG2064	4	1.95889	1.63718	0.258822	0.683855	FALSE	1.28589	2.59131	-1.01091	-0.625672	FALSE
BEAF-32	10	1.68546	1.33053	0.341138	0.681992	FALSE	1.88656	3.10225	-0.717557	0.658394	FALSE
CG14641	8	2.27039	2.00963	0.176014	0.68078	FALSE	1.08964	2.09252	-0.941388	-1.03733	FALSE	1.52569	0.798698	0.933737	0.788192	FALSE
CG31139	7	1.56146	1.19782	0.382479	0.679824	FALSE
Tektin-C	15	1.41438	1.04537	0.436148	0.677374	FALSE
Ady43A	7	1.97228	1.65652	0.251708	0.675666	FALSE						1.89645	0.71195	1.41345	1.69758	FALSE
Gyc88E	98	1.57441	1.21318	0.376019	0.675183	FALSE	1.82226	1.76201	0.0485108	1.12022	FALSE	1.45754	0.776873	0.907781	0.827044	FALSE
Sec61alpha	20	2.2449	1.98164	0.179958	0.675165	FALSE	1.89361	2.06218	-0.123025	1.10237	FALSE
CG13397	16	2.07193	1.77721	0.221365	0.668069	FALSE
CR44458	3	2.12509	1.84111	0.206955	0.667065	FALSE
gammaSnap1	6	4.44453	5.10977	-0.201226	0.665988	FALSE	1.55245	1.16813	0.410342	0.936689	FALSE
CR45188	4	1.92942	1.61175	0.259541	0.665126	FALSE						1.82184	1.08013	0.754191	-0.223912	FALSE
NANS	9	1.53166	1.1721	0.386	0.662393	FALSE						1.13534	1.08738	0.0622627	-1.12255	FALSE
CG9588	11	1.54067	1.18204	0.382278	0.661212	FALSE
CG7168	4	1.83047	1.50184	0.285479	0.657409	FALSE
Arf102F	3	5.92067	7.61809	-0.363669	0.656275	FALSE	1.78483	2.56409	-0.522657	0.645766	FALSE
retm	17	1.45555	1.09462	0.411139	0.654989	FALSE	1.35576	1.25374	0.112862	0.341528	FALSE	1.33948	0.677759	0.98283	1.27686	FALSE
CR44029	9	4.29097	4.88288	-0.18643	0.654651	FALSE	2.08625	0.903361	1.20754	2.34313	TRUE
iPLA2-VIA	15	1.42673	1.06589	0.420646	0.651208	FALSE
gpp	90	1.56466	1.21106	0.369577	0.651032	FALSE	1.25763	1.17616	0.096628	0.119926	FALSE	1.49989	0.822817	0.866209	0.624973	FALSE
CG31546	8	2.10733	1.82842	0.204818	0.650496	FALSE						1.57837	1.11653	0.499414	-0.634423	FALSE
CG42321	87	1.49177	1.13405	0.395541	0.650055	FALSE						1.62215	0.702411	1.20752	1.4703	FALSE
CR43174	29	1.57313	1.2209	0.365694	0.648834	FALSE	1.32098	0.980533	0.429971	0.500221	FALSE	1.84857	1.02969	0.844195	0.0148262	FALSE
gnu	5	2.09129	1.81019	0.208251	0.64856	FALSE
CG17454	6	3.11732	3.14437	-0.0124657	0.648259	FALSE	1.59004	1.08483	0.551591	1.10649	FALSE
GstD1	8	1.59036	1.23982	0.359227	0.647738	FALSE	1.89959	4.15284	-1.12841	0.377997	FALSE	2.02554	0.475407	2.09107	3.60873	TRUE
agt	6	1.74107	1.40523	0.309167	0.647667	FALSE
CR44043	7	2.0928	1.81254	0.207423	0.647512	FALSE	1.61663	0.994738	0.7006	1.26145	FALSE
Octbeta2R	68	1.45911	1.10072	0.406638	0.647282	FALSE	1.44721	1.12763	0.359981	0.703976	FALSE	1.61279	0.802155	1.00761	0.871066	FALSE
CG1126	8	1.49268	1.13627	0.393596	0.646122	FALSE
capt	26	1.53515	1.18186	0.377316	0.644221	FALSE	1.0913	1.70657	-0.645058	-0.816999	FALSE	1.26481	0.683727	0.887426	1.1326	FALSE
CG12253	9	2.25634	2.01355	0.164243	0.643595	FALSE
CG14945	14	1.54721	1.19526	0.37235	0.642658	FALSE						1.17833	1.08266	0.122165	-1.03494	FALSE
ksr	21	1.42872	1.07165	0.41489	0.639015	FALSE
l(2)dtl	16	1.46466	1.10986	0.400193	0.63665	FALSE
CG5991	8	1.67725	1.33972	0.324169	0.633882	FALSE	2.39528	2.93014	-0.290773	1.63618	FALSE
sxc	69	3.10862	3.1461	-0.0172888	0.632685	FALSE	1.27101	0.965729	0.39629	0.368006	FALSE
AP-1-2beta	16	1.95053	1.65144	0.240143	0.632387	FALSE
sNPF-R	42	1.31416	0.956991	0.457568	0.630436	FALSE	1.20437	0.92591	0.379331	0.20526	FALSE	1.54142	0.965818	0.674433	-0.0351697	FALSE
spel1	18	1.4951	1.14398	0.386177	0.630164	FALSE						1.50266	1.06347	0.498729	-0.508944	FALSE
CG12910	19	1.4637	1.11145	0.39718	0.628387	FALSE						1.50642	0.669545	1.16987	1.54673	FALSE
pim	6	1.63224	1.29287	0.336278	0.626738	FALSE	1.67584	1.22898	0.447417	1.17725	FALSE
CheA46a	4	2.13828	1.88006	0.185674	0.623374	FALSE						3.29511	0.934382	1.81824	1.50749	FALSE
ppk5	7	3.50441	3.72413	-0.0877324	0.622368	FALSE	1.90276	1.17906	0.690455	1.70903	FALSE
CG2070	4	2.10966	1.84706	0.191782	0.620098	FALSE						2.18074	0.64649	1.75412	2.38178	TRUE
CG42817	30	1.40324	1.05116	0.416781	0.619312	FALSE						1.54142	0.965176	0.675398	-0.0322176	FALSE
CG4324	7	1.69198	1.3621	0.312884	0.618105	FALSE						1.93755	0.965406	1.00502	0.386983	FALSE
JhI-1	13	1.40731	1.05609	0.414207	0.616937	FALSE
CG15473	10	1.47172	1.12456	0.388144	0.613679	FALSE
Tcp-1eta	20	1.64175	1.30901	0.326762	0.611315	FALSE
AsnS	13	2.07337	1.80839	0.197279	0.610095	FALSE	2.15371	3.1679	-0.556703	1.14545	FALSE	1.85489	1.54399	0.26467	-1.7747	FALSE
CR43417	4	2.2316	2.00311	0.155842	0.608146	FALSE						2.2336	0.699815	1.67432	2.07445	TRUE
RpS3A	5	5.15503	6.37909	-0.307369	0.606809	FALSE	1.85842	2.21147	-0.250933	0.956709	FALSE
CG9886	17	1.32647	0.975937	0.442731	0.606743	FALSE						1.50356	0.899156	0.741739	0.23617	FALSE
Tim8	3	2.02754	1.75534	0.207979	0.606051	FALSE	2.56174	8.85381	-1.78918	0.731073	FALSE	1.80055	1.13005	0.672052	-0.445792	FALSE
CG7565	18	1.55409	1.21516	0.354927	0.606037	FALSE						1.918	1.10452	0.79618	-0.228394	FALSE
Vha36-2	12	1.58327	1.24729	0.344117	0.604739	FALSE						1.75754	1.19662	0.554588	-0.743955	FALSE
Nedd4	34	1.4013	1.05368	0.411338	0.604139	FALSE	1.53304	1.83967	-0.26305	0.410507	FALSE	1.49277	0.707805	1.07657	1.28367	FALSE
Syx13	10	1.52031	1.17949	0.366194	0.603887	FALSE	1.20659	1.99538	-0.725728	-0.595429	FALSE
fdl	44	1.33397	0.984462	0.438324	0.603589	FALSE	1.25978	0.979505	0.363049	0.31898	FALSE	1.48171	0.830209	0.835713	0.56292	FALSE
Gpb5	2	3.02791	3.05896	-0.0147178	0.603417	FALSE
nkd	73	1.36303	1.01458	0.425936	0.602409	FALSE	1.29098	1.09072	0.243177	0.299857	FALSE	1.51884	0.867261	0.808433	0.414851	FALSE
scaRNA:MeU5-C46	2	2.68692	2.59399	0.0507803	0.602133	FALSE
CG9896	22	1.43834	1.09319	0.395853	0.601518	FALSE						2.11262	0.864177	1.28963	1.03697	FALSE
Fib	9	1.4736	1.13045	0.382448	0.601471	FALSE	0.972044	1.83048	-0.91313	-1.33557	FALSE
Syx1A	14	1.61958	1.28851	0.329917	0.600649	FALSE	1.64456	1.33055	0.305682	1.02129	FALSE	1.57938	0.905998	0.801775	0.292961	FALSE
CG11665	49	3.55374	3.82267	-0.105242	0.598431	FALSE
l(2)09851	6	1.68111	1.3582	0.307723	0.596766	FALSE
CG34043	6	3.61911	3.92234	-0.116083	0.596551	FALSE						1.92578	0.845818	1.18703	0.962016	FALSE
Gprk1	504	2.42693	2.25791	0.104141	0.595094	FALSE	1.18181	0.970284	0.284523	0.0833454	FALSE
CG14391	4	1.96817	1.69029	0.219586	0.594269	FALSE						2.01665	0.800746	1.33254	1.28948	FALSE
Nup107	27	1.4636	1.12244	0.382877	0.593309	FALSE
CG6153	6	1.72219	1.40604	0.292604	0.592418	FALSE
Cyp313a4	14	1.76424	1.45382	0.279203	0.592247	FALSE						1.6122	1.22032	0.401779	-0.989469	FALSE
dap	11	1.83118	1.53096	0.258334	0.591535	FALSE						1.56606	0.704866	1.15172	1.39018	FALSE
CG30391	13	1.66364	1.34108	0.310955	0.590555	FALSE						1.82507	1.10398	0.725238	-0.317476	FALSE
Mcm5	9	1.55584	1.22264	0.347695	0.58987	FALSE
Lip3	10	1.54964	1.21657	0.349109	0.587928	FALSE						2.02545	1.22006	0.731287	-0.569266	FALSE
Actbeta	18	1.61596	1.28947	0.325613	0.587101	FALSE	1.42179	0.941914	0.594043	0.825194	FALSE	1.46772	0.994883	0.560979	-0.256621	FALSE
Ipp	10	1.48568	1.14859	0.371268	0.585159	FALSE						1.24885	1.07666	0.214037	-0.903512	FALSE
CG32650	8	1.58421	1.25529	0.335744	0.58506	FALSE
Cdk12	26	1.48029	1.14302	0.373034	0.584561	FALSE	1.0257	1.41893	-0.468198	-0.861106	FALSE
CR46135	29	1.50485	1.1696	0.363609	0.583751	FALSE						1.31133	1.00499	0.383843	-0.508464	FALSE
CG8860	2	2.57923	2.46418	0.0658322	0.583662	FALSE	2.74465	4.50791	-0.715835	1.70634	FALSE
fa2h	19	1.63765	1.31491	0.316665	0.583233	FALSE						1.35502	0.94177	0.524873	-0.160213	FALSE
CG12911	30	1.44911	1.11077	0.383612	0.581666	FALSE						1.39217	1.08647	0.35768	-0.744118	FALSE
CR46139	10	3.20559	3.33254	-0.0560316	0.57944	FALSE						3.28471	1.04494	1.65234	1.00595	FALSE
CG43427	155	1.61251	1.28954	0.322452	0.57648	FALSE	1.01927	1.39372	-0.451402	-0.866415	FALSE	1.5759	0.691893	1.18756	1.48404	FALSE
CG32066	34	1.40916	1.0706	0.396408	0.57517	FALSE	1.26075	1.00603	0.325602	0.293813	FALSE	1.68342	0.911309	0.885386	0.384279	FALSE
Fancd2	24	1.36731	1.02708	0.412782	0.574472	FALSE						1.22477	0.955096	0.358792	-0.408205	FALSE
SmD1	5	1.68333	1.36936	0.297816	0.574316	FALSE
CG31551	29	1.73506	1.42802	0.280965	0.574007	FALSE						1.20663	1.13997	0.0819824	-1.22001	FALSE
CG12522	2	2.69017	2.61956	0.0383731	0.573418	FALSE
CR43614	13	1.71483	1.40548	0.286998	0.572916	FALSE						1.3542	1.00384	0.431915	-0.444257	FALSE
CG11226	4	2.99732	3.04293	-0.0217868	0.572399	FALSE						2.83672	1.30537	1.11977	-0.249878	FALSE
CG10916	7	2.23215	2.0244	0.140937	0.572015	FALSE						1.46998	1.05746	0.475188	-0.524219	FALSE
Nsun2	16	1.54573	1.2183	0.343419	0.570593	FALSE						1.19224	1.05707	0.173602	-0.907364	FALSE
CG10512	23	2.11558	1.88205	0.16875	0.56755	FALSE						2.33075	0.769275	1.59922	1.73319	FALSE
CG2962	9	1.81817	1.52641	0.252347	0.567256	FALSE						1.41687	1.00685	0.492868	-0.374392	FALSE
Spn55B	7	1.72974	1.42495	0.27965	0.566646	FALSE	1.91001	4.99819	-1.38782	0.204107	FALSE
RpS19b	4	2.3948	2.23465	0.0998557	0.566598	FALSE
Mtr3	9	1.46557	1.13309	0.3712	0.566573	FALSE
CG42700	39	1.38395	1.04679	0.402829	0.566483	FALSE	1.27595	1.02051	0.322288	0.324869	FALSE	1.49027	0.836045	0.833918	0.542451	FALSE
gem	63	1.96236	1.69715	0.209481	0.565559	FALSE	1.16738	1.18113	-0.0168933	-0.170765	FALSE	1.46449	0.862327	0.764094	0.373188	FALSE
CG10137	20	1.69762	1.38898	0.289493	0.565386	FALSE						1.42497	0.930207	0.615308	-0.0129709	FALSE
Non2	11	1.44625	1.11329	0.377489	0.564014	FALSE
CG7430	12	1.53205	1.20592	0.345326	0.563243	FALSE	1.34665	1.41856	-0.0750567	0.185665	FALSE
CG2765	16	2.2871	2.09899	0.12383	0.563047	FALSE	1.39505	1.50152	-0.106108	0.261606	FALSE	1.59959	0.93676	0.771954	0.168318	FALSE
tsh	24	1.43179	1.09839	0.382428	0.562515	FALSE						1.92135	0.752544	1.35227	1.47574	FALSE
CR43933	5	1.92365	1.65258	0.219133	0.56224	FALSE	1.79957	3.63992	-1.01625	0.308781	FALSE
Gr77a	7	1.92199	1.652	0.218389	0.559253	FALSE						2.0476	1.31076	0.643537	-0.867116	FALSE
CG11686	8	1.75684	1.4591	0.267903	0.558921	FALSE	1.78143	5.11663	-1.52216	-0.0884314	FALSE	2.0843	0.602178	1.7913	2.61343	TRUE
CR45223	14	1.42192	1.08911	0.384692	0.5587	FALSE	1.32916	1.10684	0.264059	0.396459	FALSE	1.346	0.747989	0.847586	0.848713	FALSE
St3	15	1.43391	1.10257	0.379092	0.556357	FALSE	2.24723	2.65511	-0.240627	1.49461	FALSE	1.42692	0.631013	1.17716	1.70985	FALSE
CG13907	22	1.51055	1.18517	0.349982	0.555531	FALSE
Phf7	12	1.45304	1.12378	0.370717	0.553782	FALSE	1.31515	1.09612	0.262818	0.365977	FALSE
milt	64	1.73321	1.43447	0.272927	0.552908	FALSE	1.25096	1.68123	-0.426473	-0.276372	FALSE	1.57365	0.718337	1.13138	1.31514	FALSE
Or7a	10	1.82623	1.54259	0.243515	0.55163	FALSE						1.53244	1.18115	0.375643	-0.938089	FALSE
Nipped-A	231	3.10959	3.22142	-0.0509698	0.550723	FALSE	1.24824	0.922828	0.435759	0.346301	FALSE
CG17124	30	1.47938	1.15312	0.359442	0.550482	FALSE						1.50975	0.535062	1.49653	2.54471	TRUE
Klp54D	16	1.63395	1.32313	0.304408	0.550196	FALSE
Ncoa6	38	1.21865	0.882069	0.466315	0.549833	FALSE
Piezo	101	1.29992	0.964529	0.430523	0.54955	FALSE						1.29418	0.832772	0.636048	0.300621	FALSE
Tif-IA	21	2.99233	3.05632	-0.0305253	0.548774	FALSE						1.24175	0.789619	0.653148	0.4605	FALSE
CG1603	8	2.13329	1.91421	0.156328	0.548431	FALSE
CG13151	10	1.56388	1.24634	0.327429	0.547263	FALSE
CG33919	5	2.29902	2.124	0.114235	0.546603	FALSE						1.82773	0.781688	1.22539	1.21552	FALSE
CG11786	6	2.54154	2.44011	0.0587604	0.546466	FALSE	1.74094	2.19872	-0.336799	0.711782	FALSE	1.35843	1.15632	0.232404	-1.06537	FALSE
Gr39a	24	1.57452	1.25838	0.323336	0.546413	FALSE						1.6691	0.987904	0.756628	0.0108326	FALSE
Csat	12	1.58542	1.27047	0.3195	0.546354	FALSE	1.52761	2.35427	-0.624002	0.137382	FALSE
ABCB7	24	1.29026	0.955619	0.43315	0.545894	FALSE
lush	10	1.50272	1.1799	0.348903	0.545863	FALSE						1.4119	0.997676	0.501	-0.340288	FALSE
CG14212	6	2.36083	2.20389	0.0992404	0.545783	FALSE						1.30386	1.16308	0.164838	-1.16657	FALSE
Rm62	37	1.48791	1.16399	0.354205	0.54545	FALSE	1.01573	1.35094	-0.411437	-0.846971	FALSE	1.44943	0.775457	0.902363	0.824876	FALSE
ewg	30	1.63909	1.33072	0.300692	0.545354	FALSE
Hmgs	14	1.58286	1.26804	0.319934	0.545232	FALSE	1.26466	1.99294	-0.65615	-0.413465	FALSE	1.43498	0.835391	0.780511	0.476461	FALSE
FoxP	17	1.67707	1.37435	0.287188	0.543281	FALSE	1.4918	0.988919	0.593126	0.958713	FALSE
CG9795	17	1.60393	1.29231	0.311659	0.542865	FALSE						1.38821	0.792233	0.809228	0.65071	FALSE
CG15308	5	1.89402	1.62654	0.219649	0.54252	FALSE
Gfat2	19	1.58293	1.26921	0.318674	0.542216	FALSE	1.40527	2.14594	-0.610757	-0.0860101	FALSE
unc80	77	1.5126	1.19272	0.342777	0.53974	FALSE						1.31264	1.04558	0.328168	-0.682139	FALSE
CG3505	12	1.68877	1.38912	0.281797	0.539494	FALSE	1.54093	1.45671	0.0810858	0.675788	FALSE	1.66812	1.24154	0.426089	-1.00327	FALSE
in	16	1.45074	1.12618	0.365351	0.538513	FALSE						1.74642	1.30837	0.416636	-1.15137	FALSE
CR45472	2	10.0542	16.388	-0.70484	0.537529	FALSE
Arp10	11	1.54587	1.2301	0.329649	0.537037	FALSE	1.04975	2.38489	-1.18388	-1.3183	FALSE
Sh	289	1.7065	1.4113	0.274015	0.534576	FALSE	1.23007	1.03936	0.243048	0.164847	FALSE	1.25896	0.971777	0.373536	-0.434365	FALSE
Cyp4d2	10	1.9401	1.68536	0.203074	0.534467	FALSE						1.71743	0.843104	1.02646	0.765862	FALSE
CG6145	38	1.90414	1.64236	0.213367	0.534355	FALSE	1.28856	1.48977	-0.209334	-0.0353605	FALSE	1.26881	0.870393	0.543735	0.0683713	FALSE
Esyt2	41	1.43399	1.10962	0.369965	0.534105	FALSE	1.3763	1.24392	0.145911	0.407619	FALSE	1.54333	0.805543	0.938011	0.771486	FALSE
ihog	13	1.93211	1.67623	0.204958	0.533492	FALSE
CG33258	4	2.21536	2.02537	0.129353	0.533476	FALSE						2.19164	1.27508	0.781424	-0.619878	FALSE
CG9302	7	2.63524	2.57525	0.0332229	0.532937	FALSE	1.22659	1.90863	-0.637882	-0.485475	FALSE
CG44085	75	1.49044	1.17098	0.348013	0.532593	FALSE	1.07504	1.6772	-0.641666	-0.856431	FALSE	1.48447	0.663831	1.16106	1.55774	FALSE
Ada	6	1.85011	1.57905	0.22855	0.532581	FALSE
abs	10	2.03693	1.80389	0.175287	0.532329	FALSE	1.09747	1.87227	-0.770611	-0.892813	FALSE
CG14483	4	1.85771	1.58839	0.225958	0.531782	FALSE
Pez	18	1.32277	0.993263	0.41331	0.530997	FALSE
CG32228	15	1.47608	1.15601	0.352621	0.530781	FALSE
Kif3C	62	2.84978	2.87154	-0.0109728	0.530622	FALSE	1.27862	0.954351	0.421991	0.403393	FALSE	1.22408	0.981557	0.31855	-0.530386	FALSE
Lint-1	11	1.51362	1.19709	0.338471	0.530114	FALSE
fzo	11	1.51926	1.2034	0.336254	0.529719	FALSE						2.46759	1.25726	0.972821	-0.339588	FALSE
CG4502	14	1.7624	1.47786	0.254035	0.529275	FALSE	1.39481	1.06518	0.388977	0.622164	FALSE	1.43984	0.848345	0.763181	0.414454	FALSE
Jon25Bii	11	1.45154	1.13052	0.360602	0.527643	FALSE
CG32243	10	1.57712	1.26802	0.314718	0.527567	FALSE	1.41269	1.04599	0.433578	0.690247	FALSE
CG30323	3	2.28649	2.12043	0.108779	0.525867	FALSE	1.47591	4.20107	-1.50916	-0.60423	FALSE	2.36284	0.86659	1.4471	1.23028	FALSE
Lamp1	8	1.93884	1.68878	0.199216	0.524151	FALSE
Cht9	10	1.64591	1.34742	0.288685	0.521597	FALSE						1.57671	1.09458	0.52654	-0.548353	FALSE
Vrp1	37	1.35687	1.03179	0.395133	0.520944	FALSE						1.44446	0.791617	0.867655	0.72714	FALSE
KCNQ	121	1.42161	1.10071	0.369088	0.52024	FALSE	1.18732	1.11651	0.0887082	-0.0464774	FALSE	1.4826	0.895908	0.726705	0.226416	FALSE
CG31648	10	1.57169	1.26472	0.313504	0.519937	FALSE
shu	10	1.73276	1.44786	0.259145	0.518845	FALSE						1.56047	1.11075	0.490442	-0.632388	FALSE
CG10713	15	1.47332	1.15719	0.348439	0.518022	FALSE						1.73981	0.871752	0.99694	0.641535	FALSE
mGluR	37	2.83519	2.86252	-0.013838	0.516676	FALSE	1.59453	0.94036	0.761849	1.2677	FALSE	1.35425	1.0371	0.384937	-0.588694	FALSE
CG9917	8	1.81255	1.54229	0.232942	0.515599	FALSE	1.51589	2.54641	-0.7483	0.0252402	FALSE	1.54596	1.12012	0.464849	-0.686783	FALSE
CR45643	2	2.30663	2.15259	0.0997157	0.515554	FALSE						1.93951	1.13876	0.768227	-0.343224	FALSE
CG6333	15	1.64787	1.35207	0.285434	0.515255	FALSE	1.52878	1.52342	0.00506613	0.598261	FALSE	1.49461	0.805574	0.891684	0.712386	FALSE
frac	30	1.2771	0.95054	0.426051	0.514674	FALSE	1.13816	1.7404	-0.612712	-0.676024	FALSE	1.48442	0.966081	0.619685	-0.105607	FALSE
Zip48C	8	1.50338	1.19112	0.335888	0.514621	FALSE
PIP82	31	1.58293	1.27973	0.306756	0.513063	FALSE						1.53507	1.01508	0.596705	-0.26329	FALSE
DJ-1alpha	7	1.76747	1.49097	0.245431	0.512106	FALSE						1.4754	0.829205	0.831301	0.56044	FALSE
sra	19	1.43276	1.11534	0.361315	0.511784	FALSE	1.28618	1.29125	-0.00567513	0.107994	FALSE	1.51665	0.755903	1.00461	1.02139	FALSE
arx	6	2.19847	2.01817	0.123452	0.508698	FALSE	1.06507	2.35922	-1.14736	-1.25122	FALSE	1.48962	0.957451	0.637668	-0.0594143	FALSE
pum	214	1.32248	1.00038	0.402696	0.504748	FALSE	1.33078	0.974574	0.449433	0.535054	FALSE	1.47404	0.886809	0.733082	0.261032	FALSE
CG6912	9	2.27242	2.11574	0.103066	0.503547	FALSE	1.47178	1.11822	0.396365	0.777523	FALSE	1.72722	1.18155	0.547764	-0.719763	FALSE
CG14339	15	1.52195	1.21555	0.324307	0.50289	FALSE						1.27767	1.1411	0.163093	-1.11927	FALSE
CG5844	11	1.44824	1.13521	0.351341	0.501912	FALSE
Sply	16	1.58642	1.28857	0.300008	0.499533	FALSE						1.51478	0.908463	0.737608	0.204185	FALSE
dbe	9	1.59834	1.30213	0.295703	0.499121	FALSE
CR44703	10	1.69341	1.41048	0.263741	0.499037	FALSE						1.64203	1.14614	0.518696	-0.677809	FALSE
Als2	16	1.32858	1.0086	0.397536	0.498345	FALSE						1.31486	0.916547	0.52063	-0.0951581	FALSE
Cht3	77	2.71769	2.71389	0.00202084	0.498257	FALSE	1.40399	0.961086	0.546794	0.755559	FALSE
CG30440	102	1.78097	1.51297	0.235288	0.497586	FALSE	1.40006	1.00545	0.477655	0.697322	FALSE
CG13398	18	1.49151	1.18412	0.332961	0.496746	FALSE
CG13258	6	2.20302	2.03197	0.116604	0.494744	FALSE						1.49036	0.898528	0.730021	0.223062	FALSE
Atg1	52	1.54511	1.24426	0.312427	0.494248	FALSE	1.39589	1.5015	-0.105217	0.263948	FALSE	1.4715	0.886328	0.73137	0.260259	FALSE
Peritrophin-A	22	1.41528	1.10204	0.360909	0.494197	FALSE						1.27049	1.03435	0.296668	-0.69422	FALSE
CG10631	49	1.37707	1.06131	0.375751	0.49351	FALSE
CR44028	2	2.72576	2.72881	-0.00161333	0.493376	FALSE						2.36633	1.05243	1.16893	0.371746	FALSE
E(bx)	23	1.28123	0.96095	0.414996	0.491996	FALSE
CG43729	117	1.32543	1.00744	0.395763	0.490795	FALSE	1.23761	0.974499	0.344826	0.256121	FALSE	1.46977	0.876008	0.746577	0.310025	FALSE
Stlk	56	3.66701	4.11607	-0.166665	0.490597	FALSE	1.18307	0.951166	0.314763	0.108358	FALSE
CG18262	8	1.86111	1.6114	0.207844	0.489949	FALSE
Dbp80	434	2.87315	2.93797	-0.0321858	0.489776	FALSE	1.19081	0.937104	0.345656	0.149088	FALSE
CG5604	39	1.24088	0.920264	0.431248	0.4885	FALSE
Acer	14	1.6112	1.32077	0.28676	0.488079	FALSE						1.42633	0.731379	0.963621	1.05478	FALSE
Slc45-1	24	1.4569	1.14928	0.342163	0.48752	FALSE	1.3	1.40471	-0.111756	0.0604852	FALSE	1.531	0.618059	1.30865	1.93116	FALSE
abd-A	63	1.5618	1.26537	0.303651	0.487304	FALSE	1.31156	1.07118	0.292087	0.379687	FALSE	2.02889	0.94522	1.10197	0.565294	FALSE
kraken	9	1.47849	1.17336	0.333478	0.486164	FALSE						1.37655	1.01834	0.434832	-0.477771	FALSE
pho	29	7.00653	10.0914	-0.526356	0.485946	FALSE	1.35848	0.929556	0.547384	0.664001	FALSE	1.34921	0.845285	0.674604	0.311019	FALSE
CG5096	12	1.4349	1.12592	0.349841	0.485738	FALSE
Sirt1	21	1.34235	1.02695	0.386397	0.485037	FALSE	1.00847	1.58198	-0.649566	-1.04066	FALSE	1.25084	0.805728	0.634532	0.384373	FALSE
CG42564	5	2.53393	2.474	0.0345342	0.483153	FALSE						1.70639	0.656207	1.37873	1.86496	FALSE
CG13114	8	1.63731	1.35317	0.274991	0.48102	FALSE						1.69908	0.885404	0.940346	0.529126	FALSE
rux	9	1.77141	1.50943	0.230891	0.479551	FALSE
GstD10	6	1.61037	1.3235	0.283037	0.478275	FALSE						1.97049	1.08669	0.858609	-0.10665	FALSE
hppy	72	1.31889	1.0042	0.393282	0.478045	FALSE	1.23409	0.968379	0.349806	0.251802	FALSE	1.49075	0.892264	0.740496	0.254558	FALSE
CG10077	34	1.3364	1.02279	0.385838	0.477661	FALSE
metro	17	1.44883	1.14387	0.340975	0.477114	FALSE						1.35747	0.791774	0.777755	0.612127	FALSE
CG8478	10	1.67055	1.39286	0.262281	0.477098	FALSE	1.46977	1.25759	0.224931	0.648684	FALSE
Pop2	17	1.31347	0.998882	0.395001	0.476685	FALSE
CG7185	26	1.338	1.02483	0.384697	0.476486	FALSE
SC35	16	1.36367	1.05273	0.373356	0.474435	FALSE	1.00709	2.04631	-1.02283	-1.31668	FALSE	1.27156	0.613202	1.05216	1.62496	FALSE
CG6907	12	1.50637	1.20862	0.317712	0.47285	FALSE	1.06137	1.63911	-0.626983	-0.881447	FALSE
CG11257	15	1.3668	1.05663	0.371332	0.472582	FALSE
CR44023	7	5.24891	6.79561	-0.372585	0.471682	FALSE	1.50567	0.968529	0.636534	1.0162	FALSE	1.8358	1.18335	0.633532	-0.614472	FALSE
CG4269	16	1.44134	1.13768	0.341309	0.470921	FALSE						1.42149	0.883397	0.686266	0.211413	FALSE
insv	13	2.271	2.13362	0.0900201	0.470793	FALSE						1.16381	1.0924	0.0913477	-1.09745	FALSE
CG9518	36	1.41906	1.1135	0.34983	0.470702	FALSE						1.31208	1.0014	0.389834	-0.49154	FALSE
CG34031	43	2.22463	2.07381	0.101279	0.470449	FALSE	1.24924	0.98527	0.342464	0.280518	FALSE
CG42818	16	2.12076	1.94121	0.12762	0.470246	FALSE						1.41094	1.03599	0.445639	-0.50861	FALSE
CG3556	24	2.07909	1.88871	0.138545	0.470147	FALSE						1.27028	1.04016	0.28834	-0.719363	FALSE
4EHP	67	1.42743	1.12305	0.345994	0.469267	FALSE	1.36218	1.01839	0.419623	0.578424	FALSE	1.41333	0.884415	0.676299	0.195728	FALSE
Atu	29	1.47187	1.17175	0.32899	0.469122	FALSE						1.26699	1.01839	0.315116	-0.630363	FALSE
glu	32	1.43705	1.13393	0.341779	0.468037	FALSE
CG14770	4	4.21905	5.03207	-0.254234	0.465952	FALSE	1.76454	1.9562	-0.14876	0.886497	FALSE	1.76829	1.49231	0.244806	-1.71164	FALSE
Ir40a	87	1.88867	1.65631	0.189398	0.464696	FALSE	1.27983	0.989609	0.371017	0.368863	FALSE
STUB1	7	1.62511	1.34562	0.272259	0.464222	FALSE
CG10444	10	1.51332	1.21942	0.311525	0.463941	FALSE						1.51242	0.7151	1.08064	1.26225	FALSE
CG5458	9	1.46665	1.16801	0.328472	0.463047	FALSE
neb	38	2.014	1.81173	0.152699	0.461778	FALSE	1.18847	1.44515	-0.282119	-0.314189	FALSE	1.74772	0.824269	1.08428	0.89814	FALSE
CG17637	9	1.66735	1.39536	0.256915	0.461375	FALSE						1.59683	1.24792	0.355687	-1.10622	FALSE
CG14866	11	2.20979	2.06013	0.101175	0.461149	FALSE	1.42075	1.43346	-0.0128492	0.380583	FALSE	1.41197	1.09439	0.367578	-0.750367	FALSE
CG6324	20	1.79332	1.54358	0.216353	0.460605	FALSE	1.26532	1.03105	0.295393	0.281899	FALSE
ATP7	39	1.45175	1.15259	0.332917	0.460121	FALSE	1.22311	1.20048	0.0269404	-0.00859668	FALSE	1.57318	1.07235	0.552909	-0.461511	FALSE
CG8565	12	2.44975	2.37694	0.0435292	0.45949	FALSE
Hrb98DE	20	1.48919	1.19494	0.317591	0.457052	FALSE	1.03303	1.72488	-0.739616	-1.03916	FALSE	1.29582	0.570497	1.18357	1.97968	TRUE
CG32846	15	1.3648	1.05986	0.364816	0.454666	FALSE						1.36687	1.07931	0.340762	-0.748497	FALSE
nxf2	23	3.3753	3.70795	-0.135606	0.454525	FALSE						1.50228	1.01298	0.56855	-0.293758	FALSE
Hr78	12	1.48299	1.18917	0.318551	0.453757	FALSE	0.992595	1.80876	-0.865722	-1.24259	FALSE
RpL10	6	2.88381	2.98359	-0.0490689	0.453485	FALSE	1.39417	2.4421	-0.808712	-0.252503	FALSE	1.76557	0.784332	1.1706	1.13697	FALSE
per	26	1.36684	1.06251	0.36337	0.453146	FALSE
RpL19	6	1.68531	1.41976	0.247371	0.452516	FALSE	1.16836	2.2776	-0.963034	-0.858379	FALSE
vis	12	1.44513	1.1482	0.331833	0.451292	FALSE
sqa	68	1.33694	1.03111	0.374746	0.451078	FALSE	1.30136	1.14814	0.180718	0.276681	FALSE	1.36815	0.75849	0.851024	0.816908	FALSE
kermit	35	1.58197	1.30167	0.28136	0.45012	FALSE						1.95463	0.770434	1.34315	1.40314	FALSE
CG15731	7	1.62852	1.355	0.265272	0.449971	FALSE						1.56203	0.963909	0.696452	-0.00199367	FALSE
CG43085	5	2.46117	2.39878	0.0370446	0.449913	FALSE	1.82796	1.34384	0.443872	1.41725	FALSE	1.27811	1.13774	0.167839	-1.10557	FALSE
RhoGAP68F	17	1.49178	1.20033	0.313603	0.449648	FALSE	1.27509	1.06994	0.25307	0.272504	FALSE
abo	12	1.61808	1.34341	0.268383	0.448881	FALSE						1.37549	1.01677	0.435954	-0.472332	FALSE
CG4306	7	1.84786	1.61432	0.194923	0.448686	FALSE						2.08606	0.955983	1.12572	0.566167	FALSE
RpS10b	12	1.43813	1.14163	0.333103	0.447832	FALSE	1.2736	1.87104	-0.554923	-0.319964	FALSE	1.3954	0.831647	0.746638	0.444979	FALSE
CG14797	15	1.34265	1.03822	0.37097	0.447601	FALSE
mthl7	6	1.70833	1.44896	0.237564	0.44686	FALSE
Jon25Bi	8	1.53799	1.2531	0.295535	0.446679	FALSE
CG14921	7	1.58242	1.30373	0.279486	0.445926	FALSE
CG11873	97	1.40685	1.10833	0.344089	0.444984	FALSE	1.22802	1.13584	0.112583	0.0650446	FALSE	1.39714	0.829205	0.752673	0.460297	FALSE
Fur1	183	1.33353	1.02932	0.373552	0.444701	FALSE	1.26567	0.911831	0.473069	0.41224	FALSE	1.5304	0.902012	0.762692	0.254627	FALSE
Cyp6a22	13	1.71616	1.45918	0.234026	0.444393	FALSE						1.49102	1.03704	0.523823	-0.411663	FALSE
CR45151	10	1.48197	1.19137	0.314889	0.443868	FALSE
ng2	5	1.81858	1.58193	0.201127	0.442271	FALSE	1.56415	1.57019	-0.0055611	0.654361	FALSE	1.7498	1.09123	0.681236	-0.343369	FALSE
CG7523	7	1.69199	1.43196	0.240734	0.441628	FALSE	1.03748	1.94028	-0.903175	-1.14641	FALSE	1.56867	1.02444	0.614706	-0.264182	FALSE
CG11294	12	1.65723	1.39147	0.252156	0.441505	FALSE
CG11842	8	2.04407	1.86007	0.136093	0.441193	FALSE						1.41443	1.17389	0.268922	-1.05802	FALSE
Spindly	10	1.51693	1.23142	0.300837	0.441016	FALSE
scf	10	1.44622	1.15296	0.326941	0.440344	FALSE
CG6758	15	1.43671	1.14254	0.330524	0.440192	FALSE
CR33294	21	1.63606	1.36788	0.258284	0.439118	FALSE	1.54532	1.08875	0.505226	0.993023	FALSE
bora	12	1.4219	1.12687	0.335509	0.438381	FALSE
CG13023	14	1.38191	1.08348	0.35099	0.437689	FALSE						1.5169	1.02871	0.560292	-0.344274	FALSE
dah	17	1.53434	1.25308	0.292137	0.435164	FALSE
CG6418	18	1.68278	1.42454	0.240353	0.43332	FALSE	1.29894	1.11219	0.223928	0.302989	FALSE
CR44912	5	1.90895	1.69604	0.170611	0.43318	FALSE						1.67085	1.18048	0.501209	-0.776688	FALSE
CG4434	13	1.83255	1.60305	0.193036	0.432825	FALSE						3.02725	1.42351	1.08856	-0.514502	FALSE
Pld	50	1.79326	1.55597	0.204768	0.432222	FALSE	1.48957	1.52233	-0.0313795	0.49914	FALSE
CG12567	29	3.29001	3.60202	-0.130715	0.431896	FALSE	1.3459	1.0875	0.307559	0.463136	FALSE	1.19352	0.786979	0.60083	0.402557	FALSE
CG4662	28	1.26635	0.961834	0.396819	0.431749	FALSE						1.36547	0.914897	0.577719	-0.017771	FALSE
elB	44	1.63302	1.36768	0.255815	0.430567	FALSE	1.31993	2.09218	-0.664544	-0.300146	FALSE	2.44194	0.713799	1.77444	2.1506	TRUE
CG30438	151	1.7633	1.52142	0.212854	0.429229	FALSE	1.35064	0.999803	0.433926	0.565094	FALSE
png	8	2.78491	2.86307	-0.0399336	0.428658	FALSE						1.59181	1.21041	0.395176	-0.976718	FALSE
Tret1-2	14	1.5223	1.24188	0.293733	0.428416	FALSE						1.48151	1.11711	0.407298	-0.753092	FALSE
CG6693	8	1.53594	1.2574	0.288684	0.428125	FALSE	1.4099	2.02993	-0.525838	-0.0149128	FALSE
CG31370	9	1.74892	1.50477	0.216924	0.428122	FALSE						1.93172	0.611749	1.65887	2.40384	TRUE
CG12290	15	1.73092	1.48342	0.222618	0.428067	FALSE						1.77163	0.999631	0.825613	0.068065	FALSE
Sobp	34	1.41605	1.12395	0.333287	0.427365	FALSE	1.09494	1.41918	-0.374206	-0.610177	FALSE	1.40673	0.76352	0.88161	0.83871	FALSE
Rph	20	1.72038	1.4713	0.225639	0.427195	FALSE	1.41459	1.00871	0.48787	0.733587	FALSE	1.26023	1.02351	0.300161	-0.662429	FALSE
CG15478	15	1.75988	1.5183	0.213015	0.426999	FALSE						1.37538	1.02846	0.419343	-0.523156	FALSE
CG41099	79	3.87842	4.53018	-0.224099	0.425876	FALSE	1.35109	0.987116	0.45283	0.579808	FALSE
Spec2	24	1.59299	1.32356	0.26731	0.425139	FALSE	1.52435	1.933	-0.342653	0.336581	FALSE	1.89385	0.823272	1.20188	1.05106	FALSE
CG43703	3	1.9282	1.72451	0.161069	0.423403	FALSE
Scgalpha	10	1.5802	1.31011	0.270416	0.421834	FALSE	1.27463	1.88412	-0.563811	-0.324196	FALSE
LysB	3	2.19186	2.05987	0.0896019	0.421827	FALSE						2.30566	1.53079	0.590904	-1.33691	FALSE
CG7879	53	1.49885	1.2179	0.299467	0.42146	FALSE						1.21716	0.892835	0.447055	-0.120836	FALSE
CG42525	6	1.62891	1.36651	0.253416	0.421296	FALSE
su(r)	28	1.56261	1.29024	0.276323	0.421159	FALSE						1.80404	1.25256	0.526348	-0.89851	FALSE
CG3842	19	1.8259	1.60086	0.189762	0.419903	FALSE						1.61307	1.01342	0.670577	-0.164955	FALSE
CG32037	17	1.51594	1.23818	0.291988	0.418484	FALSE						1.55202	1.01805	0.608339	-0.25605	FALSE
bon	52	1.42438	1.13639	0.325878	0.417179	FALSE						1.40318	0.891778	0.653939	0.145733	FALSE
CR32027	7	2.66533	2.70366	-0.0206021	0.416622	FALSE						2.55927	1.1191	1.19339	0.243462	FALSE
CG17698	53	2.62214	2.64405	-0.0120073	0.415561	FALSE	1.46461	1.02504	0.514843	0.850284	FALSE
GstD2	5	2.77927	2.868	-0.0453362	0.412704	FALSE						3.06496	1.25024	1.29367	0.0835928	FALSE
CG6761	15	1.48876	1.20994	0.299176	0.41161	FALSE						1.39252	1.10082	0.339122	-0.801798	FALSE
Eip71CD	9	2.34919	2.2743	0.0467407	0.410685	FALSE	1.76998	3.11046	-0.813396	0.410411	FALSE	1.49208	1.0126	0.559252	-0.304641	FALSE
Tret1-1	35	1.42048	1.13421	0.324694	0.410578	FALSE	1.443	1.60075	-0.149681	0.324186	FALSE	1.61303	0.794786	1.02113	0.912247	FALSE
glob3	4	1.77039	1.53821	0.202816	0.410101	FALSE						1.74076	1.01294	0.781168	-0.0228732	FALSE
CG11843	14	1.84901	1.63353	0.178763	0.409998	FALSE						0.988756	1.0622	-0.103371	-1.27269	FALSE
CG12811	7	2.51684	2.50235	0.00833126	0.409912	FALSE
CG12917	7	1.62325	1.36447	0.250542	0.409556	FALSE						1.4598	1.06267	0.458074	-0.55876	FALSE
Vha100-1	33	1.23309	0.933766	0.401148	0.40636	FALSE
Tpr2	27	1.37335	1.08404	0.341277	0.405529	FALSE	1.26964	1.13226	0.165209	0.196471	FALSE	1.56127	0.829175	0.912969	0.664548	FALSE
Spn88Ea	21	1.87225	1.66454	0.169657	0.40461	FALSE
alphaTub67C	11	1.64895	1.39662	0.239608	0.404045	FALSE						1.36927	1.17908	0.215744	-1.13719	FALSE
CG7912	13	2.40509	2.35494	0.0304036	0.402514	FALSE						2.39166	1.40449	0.767965	-0.887911	FALSE
CG5174	15	1.61563	1.35854	0.250032	0.401947	FALSE	1.33091	1.43044	-0.104047	0.131704	FALSE	1.36348	0.774096	0.816709	0.720344	FALSE
D19A	19	1.36435	1.07535	0.34341	0.40186	FALSE						1.2918	0.877457	0.557985	0.0655397	FALSE
Dip-C	10	1.45773	1.1785	0.306775	0.401733	FALSE	0.923828	1.85352	-1.00457	-1.54429	FALSE
CG8245	5	5.82996	8.01623	-0.459438	0.40115	FALSE
alpha-Cat	71	3.23342	3.54791	-0.133908	0.400636	FALSE	1.23851	0.934704	0.406019	0.302761	FALSE
TTLL3A	18	1.34309	1.05276	0.351381	0.400132	FALSE						1.60281	1.07934	0.570446	-0.456045	FALSE
Mkp3	35	1.34141	1.05095	0.352058	0.400096	FALSE	1.46998	1.31998	0.155272	0.598279	FALSE	1.77283	0.835375	1.08556	0.865028	FALSE
mip120	33	1.5115	1.23969	0.286001	0.39988	FALSE	1.05398	1.39221	-0.401531	-0.736564	FALSE	1.20323	0.97929	0.297101	-0.551705	FALSE
CG15484	7	1.59464	1.33602	0.255289	0.397133	FALSE
tn	64	1.30726	1.01514	0.364874	0.396588	FALSE	1.81176	2.57702	-0.508309	0.698038	FALSE	1.3919	0.610617	1.18871	1.80984	FALSE
ens	47	1.30326	1.01138	0.36579	0.394678	FALSE						1.17326	0.768889	0.609674	0.474177	FALSE
rhea	92	1.29465	1.00275	0.368591	0.39257	FALSE						1.27004	0.652739	0.960298	1.34579	FALSE
Hr39	51	1.68657	1.44569	0.222327	0.392264	FALSE	1.19239	1.15158	0.0502526	-0.0626058	FALSE	1.67797	0.997619	0.750152	-0.0228157	FALSE
Orc2	14	1.39901	1.11641	0.325542	0.392067	FALSE
pasi2	10	2.55422	2.56712	-0.00726662	0.391685	FALSE	1.17297	2.22762	-0.925336	-0.819883	FALSE	1.62405	0.628191	1.37032	1.96749	TRUE
CG17387	24	1.9596	1.7803	0.138442	0.389892	FALSE						1.83331	1.09917	0.738034	-0.289851	FALSE
tty	46	1.83625	1.62721	0.174365	0.389883	FALSE						1.17301	0.921606	0.347989	-0.329324	FALSE
CR46082	18	1.50725	1.23866	0.283135	0.38906	FALSE						1.54419	1.13599	0.442891	-0.751273	FALSE
Rrp4	10	1.6139	1.36157	0.245288	0.388901	FALSE
CG16957	8	1.70682	1.47238	0.213164	0.385987	FALSE
Cyp6w1	13	1.39115	1.1098	0.325979	0.385513	FALSE						1.25828	1.12856	0.156974	-1.09838	FALSE
CG4570	8	1.55288	1.29212	0.2652	0.385504	FALSE						1.22398	1.09728	0.157646	-1.02458	FALSE
CR46061	21	1.55883	1.29925	0.262785	0.384767	FALSE	1.52516	1.23236	0.307546	0.812219	FALSE	1.76196	0.831874	1.08274	0.872342	FALSE
cv-2	110	1.36141	1.07745	0.337483	0.384441	FALSE	1.16206	1.16855	-0.00803788	-0.177066	FALSE	1.63178	1.03145	0.661765	-0.221949	FALSE
obst-A	20	1.68436	1.44655	0.219584	0.383779	FALSE
CG1998	14	2.00351	1.8391	0.123528	0.383367	FALSE						1.47525	0.756726	0.963117	0.965718	FALSE
RpS18	4	1.79214	1.57651	0.184948	0.3829	FALSE
Cf2	26	1.57135	1.31463	0.257349	0.38228	FALSE						1.21648	0.822057	0.565399	0.244249	FALSE
Ca-alpha1D	70	1.19832	0.904205	0.406288	0.380266	FALSE						1.49113	0.868909	0.779126	0.372599	FALSE
bsh	11	1.4665	1.19595	0.294213	0.379112	FALSE						1.90936	0.956137	0.997802	0.402825	FALSE
SmydA-1	14	1.39539	1.11665	0.32149	0.378645	FALSE						1.27952	1.01515	0.333903	-0.598178	FALSE
por	10	1.79267	1.57916	0.182957	0.378431	FALSE
Cat	23	1.36806	1.08686	0.331959	0.377518	FALSE						1.53676	0.916728	0.745323	0.190504	FALSE
CG15097	22	1.34644	1.0635	0.340332	0.376473	FALSE	1.22873	1.07991	0.186258	0.120375	FALSE	1.35191	0.98826	0.452036	-0.378041	FALSE
RhoGAP16F	20	1.438	1.16494	0.303808	0.37605	FALSE
CG9426	15	1.43426	1.16138	0.304464	0.37414	FALSE	1.9053	3.37727	-0.825845	0.607017	FALSE	1.59866	0.977867	0.709157	-0.0231243	FALSE
zfh1	72	1.47589	1.20887	0.287917	0.372336	FALSE						1.97347	0.971441	1.02254	0.393119	FALSE
egl	32	1.38606	1.10838	0.322547	0.372171	FALSE	1.17095	1.70965	-0.546024	-0.548094	FALSE	1.50126	0.597598	1.32892	2.04434	TRUE
Vha44	52	1.28212	0.995145	0.365547	0.371976	FALSE
Socs44A	13	1.46003	1.19189	0.292744	0.369538	FALSE	1.10377	1.85531	-0.749219	-0.861224	FALSE
rdx	165	1.55046	1.29529	0.259422	0.369265	FALSE	1.1924	1.15961	0.040234	-0.0698923	FALSE	1.42102	0.89541	0.666304	0.15093	FALSE
nAChRalpha4	244	2.0934	1.96283	0.0929142	0.367804	FALSE	1.40234	0.98804	0.505191	0.721934	FALSE
rgn	88	1.30265	1.01849	0.355015	0.367691	FALSE	1.2337	1.13895	0.115291	0.0798998	FALSE	1.58572	0.795448	0.995301	0.877185	FALSE
CG5694	9	4.17358	5.09778	-0.288587	0.367277	FALSE						1.51544	0.567424	1.41724	2.29131	TRUE
ND-75	20	1.28704	1.00178	0.361494	0.367246	FALSE	0.91807	1.47018	-0.679313	-1.32456	FALSE
Rgk3	47	1.47976	1.21523	0.284137	0.366632	FALSE	1.18479	1.14166	0.0535069	-0.0780838	FALSE	1.52431	0.842254	0.855825	0.551148	FALSE
CG5059	8	1.71239	1.48741	0.203206	0.366029	FALSE	1.88884	3.68591	-0.964518	0.481681	FALSE	1.60488	0.458974	1.80599	3.33694	TRUE
CG1648	30	1.51326	1.25425	0.270832	0.364346	FALSE	1.22861	1.94731	-0.664457	-0.500265	FALSE	1.46399	0.658369	1.15294	1.56884	FALSE
GstS1	22	1.53998	1.28505	0.261093	0.364187	FALSE	1.35624	1.89615	-0.483458	-0.0923348	FALSE	1.2984	0.841416	0.625845	0.260825	FALSE
CR41440	6	3.84895	4.56193	-0.245182	0.363996	FALSE
Rfabg	31	2.31659	2.26087	0.0351273	0.363391	FALSE	2.76848	1.20813	1.19632	3.12487	TRUE	1.21811	0.979185	0.314993	-0.528637	FALSE
Hex-t1	17	1.44389	1.17579	0.296337	0.363308	FALSE						1.72355	1.14913	0.58484	-0.600327	FALSE
CG6325	17	1.39833	1.12505	0.313721	0.362491	FALSE						1.29474	0.853477	0.601238	0.192546	FALSE
CR46097	6	1.8185	1.61845	0.168137	0.361518	FALSE
Alas	11	1.4036	1.13148	0.310925	0.360732	FALSE	0.962273	1.88901	-0.973114	-1.40752	FALSE
CG8500	18	1.48955	1.22845	0.278035	0.360616	FALSE						1.42894	1.01513	0.493291	-0.395111	FALSE
Nmt	6	1.77414	1.56469	0.181244	0.360195	FALSE
CG16711	26	1.25608	0.970779	0.371708	0.359311	FALSE						1.22424	0.949754	0.366256	-0.384142	FALSE
resilin	19	1.32685	1.04728	0.341357	0.359166	FALSE						1.23713	1.01535	0.28502	-0.660946	FALSE
Ppm1	8	1.5345	1.28058	0.260973	0.359068	FALSE						1.51128	1.11889	0.433695	-0.723622	FALSE
CG33108	6	2.12713	2.01206	0.0802342	0.358395	FALSE	1.21987	3.0076	-1.30189	-0.985023	FALSE
ppk29	13	2.53154	2.55993	-0.0160885	0.358049	FALSE
Cks85A	24	1.44874	1.18349	0.291754	0.356632	FALSE	1.14918	1.58061	-0.45988	-0.53768	FALSE	1.24606	0.729367	0.772652	0.81871	FALSE
Hex-t2	12	1.49517	1.23654	0.27401	0.355869	FALSE						1.66801	1.14	0.549098	-0.625136	FALSE
clt	9	1.5735	1.32718	0.245607	0.35541	FALSE
CG9839	7	1.89623	1.718	0.142405	0.355151	FALSE
polybromo	24	1.32799	1.04976	0.339183	0.355009	FALSE
D1	10	1.62103	1.38362	0.228463	0.353699	FALSE	1.63798	2.21419	-0.434862	0.470063	FALSE
CG5828	8	1.62487	1.38883	0.226449	0.351969	FALSE	1.72312	4.8592	-1.4957	-0.162052	FALSE	1.50983	0.788076	0.937982	0.828348	FALSE
car	14	1.46343	1.20197	0.283962	0.351209	FALSE
CR45629	9	1.78728	1.58526	0.173046	0.350118	FALSE						1.37274	1.03532	0.40699	-0.55614	FALSE
CG14657	14	1.37226	1.10007	0.318963	0.349876	FALSE
Pal2	17	1.38546	1.11493	0.313408	0.349221	FALSE
CG6293	18	1.49618	1.24022	0.270695	0.348674	FALSE						1.27584	0.923063	0.466945	-0.181919	FALSE
CG10761	12	1.73117	1.51765	0.189913	0.348262	FALSE						1.3371	1.17129	0.191007	-1.15149	FALSE
gbb	12	1.39967	1.13119	0.30724	0.347932	FALSE
Baldspot	39	1.5277	1.27701	0.258593	0.347244	FALSE	1.64229	1.79331	-0.126916	0.70197	FALSE	1.66144	0.956523	0.796562	0.145474	FALSE
CG7231	10	1.80283	1.60596	0.166834	0.346634	FALSE						1.5228	0.747689	1.02622	1.07726	FALSE
CR45108	8	1.85615	1.67215	0.150607	0.346337	FALSE						1.54761	0.986581	0.649529	-0.122093	FALSE
CG5022	14	1.39542	1.12703	0.308175	0.346111	FALSE
modSP	13	1.79326	1.59513	0.168912	0.344523	FALSE
CG3857	15	1.37824	1.10853	0.314175	0.344039	FALSE
Hcs	36	1.56722	1.32467	0.242571	0.342578	FALSE
CG14232	7	1.56808	1.32601	0.24191	0.341704	FALSE
CG13252	26	1.7061	1.49015	0.195244	0.341581	FALSE	1.52659	1.80772	-0.243862	0.412726	FALSE	1.92945	0.989375	0.9636	0.270575	FALSE
CR46055	3	1.92748	1.76468	0.127312	0.340329	FALSE	1.57964	2.81386	-0.832955	0.078518	FALSE
dgt6	21	1.44364	1.18347	0.286691	0.339478	FALSE
CG6470	12	2.17285	2.08362	0.0604968	0.33886	FALSE						1.283	1.09676	0.226275	-0.93594	FALSE
CG5987	23	1.58033	1.34158	0.236298	0.338496	FALSE						2.18307	1.25996	0.792975	-0.574213	FALSE
Pcl	15	1.46257	1.20554	0.278821	0.337833	FALSE
CG12539	19	1.35296	1.08263	0.321585	0.337144	FALSE						1.35401	1.10418	0.294264	-0.866848	FALSE
CG10165	11	1.58145	1.34344	0.235321	0.337065	FALSE						1.37671	0.890064	0.629239	0.119265	FALSE
velo	30	1.28914	1.01284	0.348012	0.336474	FALSE
CR33318	2	2.17067	2.08217	0.0600513	0.336412	FALSE
sphinx	8	1.79321	1.59882	0.165535	0.336221	FALSE						1.77744	1.0234	0.796432	-0.0300818	FALSE
CR44980	43	1.56657	1.32694	0.239499	0.334501	FALSE	1.24631	1.37023	-0.136752	-0.0755057	FALSE	1.53465	0.81398	0.914844	0.714939	FALSE
CR31032	7	1.76928	1.5702	0.172218	0.334408	FALSE
CG5550	6	1.69205	1.47627	0.196816	0.334249	FALSE						1.75929	1.51439	0.216257	-1.78611	FALSE
Glt	16	1.52073	1.27494	0.254338	0.330658	FALSE
CG15865	19	1.33297	1.06274	0.326856	0.329912	FALSE						1.56308	1.11518	0.487112	-0.646961	FALSE
Inx5	15	1.67609	1.45911	0.200002	0.329229	FALSE						2.04137	1.18906	0.779718	-0.440778	FALSE
CG8136	10	1.47538	1.22349	0.270085	0.32825	FALSE
nito	37	1.23135	0.953008	0.369679	0.327471	FALSE
CG17803	8	1.50566	1.25871	0.258452	0.327262	FALSE
CG15373	20	1.33561	1.06656	0.324526	0.326889	FALSE						1.35902	1.06521	0.351432	-0.700774	FALSE
Pex14	11	1.47176	1.21994	0.270735	0.326524	FALSE	1.49198	1.60299	-0.103538	0.45103	FALSE
CG8786	22	1.30137	1.0291	0.338639	0.326304	FALSE
CG18003	8	1.55527	1.31702	0.239888	0.325673	FALSE						1.17468	1.20498	-0.0367425	-1.51516	FALSE
l(2)41Ab	273	1.78141	1.58947	0.164474	0.324707	FALSE	1.35977	0.99459	0.45119	0.596498	FALSE
CG8176	38	1.3998	1.13882	0.297675	0.324659	FALSE						1.38931	0.861381	0.689648	0.281221	FALSE
CR45962	110	1.30002	1.02813	0.33851	0.324591	FALSE						1.59341	0.876893	0.861647	0.453962	FALSE
CG4788	8	1.68361	1.47057	0.195184	0.3235	FALSE						1.55644	1.2118	0.36109	-1.02313	FALSE
MESR4	36	1.27243	0.998614	0.349593	0.322707	FALSE
CG41378	183	2.11297	2.01384	0.0693248	0.32268	FALSE	1.1961	0.971732	0.299713	0.127981	FALSE
CG30380	3	2.22135	2.15909	0.0410118	0.321039	FALSE
Shab	168	1.35432	1.08915	0.314361	0.320825	FALSE						1.51304	0.885895	0.772246	0.313588	FALSE
sw	29	1.69449	1.48504	0.190347	0.320376	FALSE
Desat2	10	1.74465	1.54624	0.174174	0.320242	FALSE						1.47256	1.1306	0.381242	-0.817435	FALSE
CG1418	4	1.84018	1.66495	0.144364	0.319386	FALSE
alpha-Spec	102	1.33443	1.06772	0.321687	0.318745	FALSE
ntc	8	1.83208	1.65538	0.146317	0.318198	FALSE
CG2023	4	1.96608	1.82528	0.10721	0.31796	FALSE
CG43740	24	1.47738	1.22944	0.265046	0.317762	FALSE	1.30181	1.11755	0.220188	0.306431	FALSE	1.28138	1.01931	0.330108	-0.613611	FALSE
CG31817	34	1.45326	1.20181	0.274084	0.317621	FALSE
p120ctn	47	3.24717	3.65407	-0.170325	0.317291	FALSE	1.17927	0.932063	0.339398	0.117355	FALSE
CG3618	16	1.38427	1.12391	0.300597	0.316725	FALSE	1.27752	1.23664	0.0469184	0.127479	FALSE	1.09073	1.10848	-0.0232903	-1.28138	FALSE
kat-60L1	20	1.32181	1.05449	0.325971	0.316389	FALSE						1.42972	0.967895	0.562807	-0.182916	FALSE
fwe	20	1.40001	1.14189	0.294014	0.315904	FALSE						1.3749	0.800625	0.780131	0.5863	FALSE
CG34450	9	1.50248	1.25939	0.25462	0.315033	FALSE						1.30747	1.10104	0.2479	-0.918514	FALSE
CG2059	7	1.5548	1.3205	0.23564	0.314869	FALSE	1.26206	3.02286	-1.26014	-0.859658	FALSE
mbl	276	1.54182	1.30557	0.239952	0.314084	FALSE	1.21344	1.0156	0.256775	0.136841	FALSE	1.45114	0.832066	0.802418	0.514715	FALSE
DNApol-eta	12	1.48719	1.24268	0.259136	0.312251	FALSE	1.31099	1.11519	0.233365	0.335646	FALSE
CG14322	51	1.39286	1.13519	0.295124	0.311706	FALSE	1.36152	1.00062	0.444327	0.595076	FALSE	1.31475	0.982102	0.420847	-0.401538	FALSE
Cyp12a5	11	1.43701	1.1853	0.277813	0.311536	FALSE						1.85984	1.21907	0.609396	-0.722402	FALSE
COX4L	2	3.63235	4.27383	-0.234625	0.311529	FALSE
Indy	52	1.69361	1.48785	0.186872	0.311174	FALSE	1.11965	1.32585	-0.243872	-0.452846	FALSE	1.66176	0.819548	1.01981	0.830929	FALSE
Arc1	15	1.7935	1.61067	0.155116	0.310954	FALSE	1.7519	2.31396	-0.401443	0.682165	FALSE	1.37495	1.08864	0.33685	-0.775815	FALSE
CG4362	11	1.56418	1.33302	0.230708	0.310932	FALSE						1.42469	1.06255	0.423119	-0.602981	FALSE
CG32521	150	1.38528	1.12702	0.297665	0.310544	FALSE						1.49893	0.977219	0.61718	-0.138549	FALSE
CG9519	14	1.40517	1.14976	0.289413	0.309624	FALSE						1.41868	1.12274	0.337525	-0.855019	FALSE
phu	14	1.39718	1.14139	0.291734	0.307601	FALSE						1.24367	1.09124	0.188634	-0.970781	FALSE
dpr19	10	1.66956	1.46025	0.193258	0.307462	FALSE	1.38901	1.0382	0.419968	0.633121	FALSE
CG11103	8	1.50233	1.26204	0.251445	0.307132	FALSE
CG32170	17	1.5044	1.26456	0.250547	0.306793	FALSE						1.30502	1.0076	0.373155	-0.528799	FALSE
Sap47	47	1.30043	1.03403	0.330721	0.305968	FALSE	1.28272	0.934087	0.457576	0.438288	FALSE	1.29955	0.944464	0.460448	-0.249679	FALSE
tth	18	1.43591	1.18594	0.27594	0.305925	FALSE
nsr	18	1.75732	1.56859	0.163907	0.30491	FALSE						1.99074	1.19451	0.736882	-0.50721	FALSE
CG8343	4	1.95226	1.81435	0.105689	0.304703	FALSE						2.13021	1.36214	0.645119	-0.964904	FALSE
mei-P22	11	1.77434	1.58977	0.158461	0.304619	FALSE
laccase2	143	2.07013	1.96784	0.0731078	0.304248	FALSE	1.36991	1.0293	0.412413	0.58895	FALSE
CG17036	11	1.44276	1.19446	0.272477	0.303888	FALSE						1.50312	1.07351	0.485627	-0.549997	FALSE
Ef1beta	8	1.78275	1.6006	0.155489	0.303739	FALSE	1.47693	3.95603	-1.42145	-0.538344	FALSE
Ugt	23	1.36589	1.10748	0.302565	0.303477	FALSE
REPTOR-BP	3	2.00264	1.88054	0.0907597	0.302627	FALSE	1.69426	2.85298	-0.751813	0.333261	FALSE
CG31495	8	1.526	1.29146	0.240757	0.302117	FALSE
CR46107	14	1.8008	1.6239	0.149178	0.301924	FALSE						0.999059	1.06825	-0.0966099	-1.27882	FALSE
Syt7	74	2.6835	2.81938	-0.0712614	0.301893	FALSE	1.36957	0.970089	0.497538	0.650348	FALSE	1.14741	0.972564	0.23852	-0.608427	FALSE
drpr	56	1.28506	1.01834	0.335621	0.301876	FALSE						1.22218	0.733021	0.737535	0.761012	FALSE
Uba3	8	1.69734	1.49643	0.181749	0.301612	FALSE
CG18324	8	1.80602	1.63111	0.146964	0.300421	FALSE	1.18344	2.38866	-1.01321	-0.859162	FALSE
tomboy40	10	1.9064	1.75857	0.116445	0.29888	FALSE						1.68492	1.00733	0.742155	-0.0581308	FALSE
osa	74	1.31699	1.05473	0.320379	0.297772	FALSE	1.34208	1.34365	-0.00167775	0.2297	FALSE	1.28715	0.721931	0.834252	0.923761	FALSE
Pfk	28	1.39066	1.13735	0.290096	0.297265	FALSE	1.24611	1.42001	-0.188477	-0.113679	FALSE	1.25428	0.717002	0.806812	0.906594	FALSE
CG7202	8	1.60423	1.38643	0.21051	0.295709	FALSE						1.47266	0.925275	0.670468	0.0710814	FALSE
RhoL	18	1.4002	1.14885	0.285437	0.295108	FALSE	1.30945	2.70851	-1.04854	-0.602423	FALSE	1.77812	0.608213	1.54771	2.2773	TRUE
CG11835	11	1.60002	1.3817	0.211645	0.29493	FALSE	1.08632	1.98386	-0.868865	-0.992976	FALSE	1.49165	0.724114	1.04262	1.1813	FALSE
CG14234	24	2.11231	2.02912	0.0579673	0.294478	FALSE						1.43365	0.990926	0.532843	-0.282114	FALSE
l(2)gl	35	1.38006	1.12634	0.293079	0.294217	FALSE	1.24337	1.07849	0.205249	0.167305	FALSE	1.80763	1.24245	0.540917	-0.858906	FALSE
SPARC	13	1.55678	1.33084	0.226228	0.293567	FALSE	1.40155	2.22828	-0.668909	-0.135831	FALSE
Pdp1	119	1.71334	1.51948	0.173237	0.29348	FALSE	1.33782	1.21741	0.136069	0.321258	FALSE	1.53586	0.776219	0.984515	0.92696	FALSE
b	11	1.73128	1.54295	0.166153	0.290228	FALSE
CG32073	4	2.6753	2.81757	-0.0747514	0.289219	FALSE	1.93994	2.40903	-0.312442	1.03171	FALSE	1.70265	0.998972	0.769264	-0.0019918	FALSE
Sec13	14	1.45803	1.21731	0.260321	0.28838	FALSE	1.13769	2.03894	-0.841704	-0.844157	FALSE
Dmtn	35	1.48112	1.24486	0.250703	0.286093	FALSE	1.49722	2.41065	-0.687134	0.0352415	FALSE	1.49049	0.694581	1.10157	1.36446	FALSE
fuss	45	2.16423	2.10348	0.0410751	0.285982	FALSE	1.21348	0.943667	0.362796	0.21424	FALSE	1.66414	1.04587	0.670071	-0.247398	FALSE
CG12531	35	1.8787	1.72968	0.119224	0.285894	FALSE	1.23177	1.03191	0.255411	0.177707	FALSE
CG1092	10	1.46714	1.22886	0.255689	0.285475	FALSE
CG6597	40	1.40002	1.15195	0.281375	0.285006	FALSE						1.21899	0.688231	0.824723	1.0357	FALSE
armi	30	1.97077	1.84929	0.0917883	0.283459	FALSE						1.23216	0.99769	0.304523	-0.590564	FALSE
Ntl	9	1.68076	1.48388	0.17974	0.283433	FALSE						1.55388	0.800139	0.957552	0.813845	FALSE
CG9747	32	1.39075	1.14226	0.283969	0.282369	FALSE						1.51196	1.0568	0.516708	-0.469718	FALSE
toy	57	1.92434	1.79006	0.104352	0.28196	FALSE	1.2926	0.957122	0.4335	0.442154	FALSE	2.03271	1.10566	0.878499	-0.12622	FALSE
Cp18	6	1.75431	1.57532	0.155262	0.281451	FALSE
lilli	89	1.39213	1.14422	0.282937	0.281187	FALSE	1.19879	1.14664	0.0641633	-0.0375252	FALSE	1.45291	0.74181	0.96982	1.02592	FALSE
CG17662	10	1.44062	1.19978	0.263921	0.280954	FALSE						1.60859	1.13687	0.500734	-0.679598	FALSE
CR44992	5	1.74076	1.55882	0.159262	0.280753	FALSE	1.28517	2.4011	-0.901739	-0.54764	FALSE	2.45294	1.04122	1.23624	0.485263	FALSE
CG6044	7	1.75167	1.57244	0.155726	0.280552	FALSE						1.65942	0.781142	1.08702	1.04111	FALSE
CG8671	53	1.5426	1.31897	0.225946	0.280508	FALSE						1.23562	0.896155	0.463415	-0.10963	FALSE
CG9727	26	1.26852	1.00662	0.33363	0.279499	FALSE
CG7384	21	1.31481	1.0578	0.313787	0.279404	FALSE
CG14446	45	1.39126	1.14404	0.28225	0.27866	FALSE
CG1812	20	1.37957	1.13093	0.286714	0.278175	FALSE						1.31135	0.837763	0.646434	0.298338	FALSE
mip130	52	1.57876	1.36284	0.212176	0.278147	FALSE						1.16522	0.877667	0.408858	-0.125012	FALSE
fok	9	2.12887	2.06188	0.0461307	0.276081	FALSE	1.50232	1.31011	0.197511	0.689852	FALSE	1.6841	0.80928	1.05727	0.911362	FALSE
tio	22	1.36993	1.12098	0.289336	0.275103	FALSE	1.33357	1.03264	0.368955	0.482209	FALSE	2.48854	1.32163	0.912975	-0.545406	FALSE
Trap1	10	1.86769	1.72102	0.117986	0.27492	FALSE
CG17636	13	1.65095	1.45124	0.186007	0.274569	FALSE						1.47419	1.20023	0.296608	-1.08035	FALSE
enc	41	1.30727	1.05089	0.314941	0.274455	FALSE						1.2334	0.822675	0.584243	0.266303	FALSE
CR44024	9	2.0997	2.02425	0.0527955	0.273733	FALSE						1.40391	1.1158	0.331375	-0.846748	FALSE
Gk2	23	1.4292	1.18934	0.265043	0.272935	FALSE	1.22669	1.79909	-0.552496	-0.422976	FALSE	1.44462	0.79299	0.865316	0.719667	FALSE
nst	16	1.43608	1.19756	0.262032	0.272062	FALSE	1.03575	1.61474	-0.640623	-0.959618	FALSE
rho-5	29	1.3947	1.15021	0.278064	0.271759	FALSE
Cyp6d4	14	1.66604	1.47087	0.17975	0.271566	FALSE						1.32166	0.935401	0.498692	-0.175948	FALSE
cactin	18	1.53486	1.31327	0.22494	0.271249	FALSE
CG32085	46	1.28064	1.02288	0.32423	0.269354	FALSE	1.24188	0.913974	0.442297	0.336806	FALSE	1.44662	0.948076	0.609613	-0.0696057	FALSE
CG5043	13	1.48997	1.26116	0.24053	0.269264	FALSE						1.28669	1.09983	0.226376	-0.943068	FALSE
qjt	8	2.01756	1.91812	0.0729199	0.269021	FALSE						1.26517	1.20637	0.0686594	-1.3839	FALSE
CG12163	30	1.24178	0.980707	0.340521	0.26756	FALSE						1.56626	0.709932	1.14157	1.35867	FALSE
CG40228	4	3.0973	3.47228	-0.164872	0.26676	FALSE
CG6204	12	1.44876	1.21413	0.2549	0.266503	FALSE
hoe1	60	1.30184	1.04754	0.31355	0.265427	FALSE	1.36439	1.18612	0.201998	0.424237	FALSE	1.24263	0.916229	0.439621	-0.197433	FALSE
CG5757	6	1.81903	1.66401	0.128509	0.264983	FALSE
dmGlut	36	1.32908	1.07825	0.301739	0.264529	FALSE	1.27948	1.25675	0.0258697	0.116428	FALSE	1.31108	0.984828	0.412809	-0.41897	FALSE
CG42404	21	1.32674	1.07566	0.302663	0.264406	FALSE
vret	10	1.82194	1.66826	0.12713	0.263764	FALSE
HmgD	36	1.85731	1.71329	0.11645	0.263633	FALSE	1.47444	1.34177	0.136029	0.592719	FALSE	1.55518	0.995142	0.644111	-0.151418	FALSE
Dronc	15	1.51094	1.28786	0.230465	0.26353	FALSE	1.09048	1.63873	-0.58761	-0.777192	FALSE	1.41968	0.789937	0.845757	0.704765	FALSE
msn	100	1.40147	1.1607	0.271948	0.26334	FALSE						1.35427	0.893082	0.600647	0.0740666	FALSE
Snoo	188	1.34445	1.09592	0.294872	0.263265	FALSE	1.17587	1.04972	0.163729	-0.0188062	FALSE	1.47687	0.922898	0.678297	0.0877297	FALSE
sr	104	1.53464	1.31626	0.221455	0.262535	FALSE						1.95822	0.752139	1.38047	1.51305	FALSE
Taf4	30	1.24141	0.981993	0.33819	0.261447	FALSE
CG32369	67	1.32298	1.07236	0.302995	0.26138	FALSE	1.28735	1.27132	0.0180784	0.127862	FALSE	1.43582	0.740242	0.9558	1.01356	FALSE
CG17486	7	2.77997	2.99486	-0.107415	0.261198	FALSE	1.67109	2.33309	-0.481456	0.49196	FALSE
Asap	35	1.30865	1.05654	0.308738	0.26071	FALSE						1.20206	0.808873	0.571519	0.294006	FALSE
CG34324	6	2.06321	1.98402	0.0564703	0.25903	FALSE						1.5615	1.12483	0.473221	-0.687016	FALSE
stum	51	1.40158	1.16226	0.27012	0.25898	FALSE
Ddc	13	1.64133	1.44615	0.182645	0.258446	FALSE						1.42353	0.923482	0.624322	0.0173425	FALSE
DopEcR	22	1.44042	1.20732	0.254688	0.25818	FALSE						1.56673	0.855501	0.872915	0.532412	FALSE
Aef1	19	1.40751	1.16946	0.267305	0.257798	FALSE	1.2687	1.34219	-0.081237	0.0146828	FALSE
CG4213	23	1.30308	1.05146	0.309534	0.256888	FALSE	1.19124	1.74352	-0.549536	-0.502693	FALSE
gish	76	1.61893	1.41966	0.189495	0.25663	FALSE	1.32923	1.29567	0.0368915	0.230958	FALSE	1.44135	0.796597	0.855497	0.695381	FALSE
EDTP	34	1.45883	1.22932	0.246956	0.25643	FALSE	1.17194	1.75001	-0.578469	-0.569398	FALSE	1.56774	0.627902	1.32007	1.90469	FALSE
Hex-C	9	1.49098	1.2677	0.234049	0.254324	FALSE
CG9083	10	1.45392	1.22435	0.247932	0.254263	FALSE
CG15046	17	1.58263	1.37738	0.2004	0.252657	FALSE
Tap42	7	1.65803	1.4693	0.174343	0.25183	FALSE
CG14964	30	1.33094	1.08435	0.295604	0.251405	FALSE
Ranbp21	26	1.5196	1.30277	0.222108	0.25082	FALSE
CG33695	16	1.40672	1.17104	0.264544	0.250289	FALSE	0.972645	1.55699	-0.678772	-1.16295	FALSE
CG7442	18	1.44854	1.21964	0.248144	0.249769	FALSE						1.62848	0.973684	0.742002	0.0298322	FALSE
sima	143	1.51464	1.29745	0.223295	0.249299	FALSE	1.19266	1.25037	-0.0681663	-0.148329	FALSE	1.33775	0.797526	0.7462	0.553151	FALSE
eIF4G	34	3.72768	4.50893	-0.274507	0.248993	FALSE	1.2889	1.03722	0.313419	0.346578	FALSE
CG6218	24	1.83838	1.6964	0.115957	0.248575	FALSE						1.34143	0.860243	0.640959	0.222641	FALSE
CG9406	5	1.9105	1.7894	0.0944781	0.248054	FALSE
CG1635	5	1.81723	1.6698	0.122065	0.247882	FALSE
alt	19	1.30295	1.05414	0.305716	0.247415	FALSE	1.51308	1.47628	0.0355247	0.591651	FALSE
KrT95D	68	1.43242	1.20173	0.253343	0.247362	FALSE	1.11949	1.37849	-0.300253	-0.494348	FALSE	1.63121	0.676907	1.26891	1.64448	FALSE
Bsg25D	35	1.26984	1.01748	0.319651	0.24671	FALSE
Glut4EF	231	1.34235	1.09871	0.288959	0.246697	FALSE	1.13552	1.15782	-0.0280572	-0.256161	FALSE	1.43906	0.814315	0.82147	0.594947	FALSE
CR44517	3	1.94019	1.82941	0.0848194	0.24527	FALSE
Kua	11	2.07638	2.00998	0.046889	0.244188	FALSE	1.59528	0.990883	0.687026	1.21444	FALSE
CR43609	8	2.39589	2.45001	-0.0322301	0.244124	FALSE						1.6605	1.00864	0.71921	-0.090731	FALSE
JYalpha	12	1.59327	1.39364	0.193136	0.243944	FALSE	1.41339	0.995185	0.506127	0.744543	FALSE
Ptr	54	1.36776	1.12935	0.276317	0.241118	FALSE	1.23835	1.08163	0.195212	0.148684	FALSE	1.43345	1.05839	0.437622	-0.574335	FALSE
CG12581	34	1.73019	1.56338	0.146259	0.240716	FALSE	1.47422	1.0835	0.444253	0.817064	FALSE
CG1142	5	2.15164	2.11356	0.0257653	0.240649	FALSE
CG1738	5	1.76676	1.6095	0.134491	0.240198	FALSE	1.22658	2.21938	-0.855518	-0.644204	FALSE
Efa6	58	1.29084	1.04294	0.307654	0.239534	FALSE						1.28209	0.67796	0.91923	1.19509	FALSE
CG31689	57	1.39873	1.16565	0.262985	0.238775	FALSE						1.71491	0.825204	1.05531	0.858293	FALSE
sced	8	1.9857	1.89265	0.0692388	0.238503	FALSE
RhoGAP1A	47	1.68237	1.50513	0.160602	0.237912	FALSE						1.36642	0.908554	0.588754	0.0143409	FALSE
CG2926	46	1.23051	0.976759	0.333185	0.23729	FALSE
pog	38	1.36012	1.12188	0.277821	0.237232	FALSE	1.38235	0.982025	0.493295	0.673188	FALSE	1.20107	0.996529	0.269333	-0.63236	FALSE
CG11802	10	1.58322	1.38471	0.193277	0.23573	FALSE
CG18281	10	1.82406	1.68515	0.114282	0.233913	FALSE						1.60329	1.23846	0.37249	-1.06507	FALSE
Sdc	106	1.20197	0.946484	0.344751	0.233856	FALSE	1.28276	0.937291	0.45268	0.434805	FALSE	1.45876	0.899785	0.697092	0.177495	FALSE
CG11261	10	1.70741	1.53823	0.150534	0.233256	FALSE						1.03445	1.08416	-0.0677102	-1.28038	FALSE
Tcp-1zeta	17	1.36055	1.12365	0.275994	0.233182	FALSE	1.11976	2.15652	-0.945517	-0.964226	FALSE	1.32563	0.941687	0.493358	-0.200124	FALSE
luna	192	1.26579	1.01688	0.315886	0.23318	FALSE	1.36065	1.17837	0.20751	0.420612	FALSE	1.45825	0.913512	0.674739	0.109727	FALSE
Sox102F	79	2.48345	2.58286	-0.0566247	0.232975	FALSE	1.23667	0.98733	0.324858	0.239438	FALSE	2.00417	0.992014	1.01458	0.328583	FALSE
z	14	1.51515	1.30414	0.216367	0.232811	FALSE
Hrb27C	29	1.27062	1.02238	0.313595	0.232726	FALSE	1.3476	1.35916	-0.012315	0.233398	FALSE	1.232	0.629699	0.968272	1.44921	FALSE
alpha-catenin-related	23	1.39076	1.15857	0.263522	0.232361	FALSE
Zasp52	130	1.6913	1.51864	0.155357	0.232239	FALSE	1.70852	2.61126	-0.611999	0.458608	FALSE	1.46778	0.578802	1.34249	2.14457	TRUE
Adk2	6	1.74035	1.57997	0.139481	0.232046	FALSE	1.1528	2.63462	-1.19246	-1.06312	FALSE	1.57646	1.04369	0.594997	-0.337587	FALSE
SNF4Agamma	201	1.4385	1.21407	0.244714	0.231981	FALSE	1.18691	1.49944	-0.337213	-0.35803	FALSE	1.49331	0.693496	1.10655	1.37486	FALSE
CG9932	87	1.29651	1.05206	0.301405	0.230167	FALSE	1.32281	1.45091	-0.133349	0.093303	FALSE	1.39854	0.84348	0.7295	0.386482	FALSE
Hipk	95	1.39421	1.16342	0.261085	0.229754	FALSE	1.30369	1.70764	-0.389408	-0.134091	FALSE	1.41769	0.741475	0.935068	0.982834	FALSE
Pvr	66	1.23861	0.987814	0.326415	0.229601	FALSE						1.70291	0.955967	0.832974	0.193359	FALSE
Ibf2	9	1.66631	1.48896	0.16235	0.229221	FALSE
ChLD3	19	1.37267	1.13886	0.269391	0.229017	FALSE
CG15661	12	1.40364	1.17462	0.25698	0.228818	FALSE
CG3812	17	1.62268	1.43562	0.176705	0.228475	FALSE	1.29502	1.14244	0.180857	0.26314	FALSE
CG42561	2	2.78364	3.02848	-0.121623	0.228225	FALSE						3.42513	1.17735	1.54062	0.554012	FALSE
spirit	15	1.44365	1.22151	0.241061	0.227875	FALSE						1.47528	1.08341	0.445408	-0.625067	FALSE
CG11077	3	5.23886	7.26255	-0.471225	0.227814	FALSE	1.91779	1.55481	0.302704	1.44824	FALSE
ZnT77C	41	1.58029	1.38434	0.190992	0.22764	FALSE	1.26455	1.55855	-0.301585	-0.155151	FALSE	1.76224	0.877939	1.00522	0.633724	FALSE
Ir21a	10	2.29931	2.32784	-0.0177949	0.223818	FALSE	1.35224	1.07549	0.330361	0.492886	FALSE	1.65997	1.00365	0.725905	-0.0693382	FALSE
CG7372	23	1.58383	1.39023	0.188098	0.223587	FALSE						1.33031	1.01268	0.393591	-0.515822	FALSE
CG16791	46	1.36212	1.12854	0.271389	0.223478	FALSE	1.33107	1.04216	0.353006	0.465344	FALSE	1.22373	0.868767	0.494242	0.0101875	FALSE
CG3732	10	1.5173	1.31027	0.21164	0.223165	FALSE
dco	23	1.53133	1.32727	0.206329	0.222617	FALSE						1.2814	0.899254	0.510922	-0.0580848	FALSE
msb1l	13	1.37199	1.14047	0.266635	0.221606	FALSE						1.06795	1.07554	-0.0102168	-1.18643	FALSE
Eb1	23	1.40742	1.18147	0.252472	0.22143	FALSE	0.926391	1.68321	-0.861523	-1.43224	FALSE	1.38726	0.760837	0.866583	0.828705	FALSE
CG17493	19	3.46567	4.10876	-0.245568	0.221269	FALSE						1.39613	0.656057	1.08954	1.49724	FALSE
SelD	9	1.58944	1.39842	0.184726	0.220118	FALSE						1.70736	1.05692	0.691899	-0.246878	FALSE
CR40354	6	2.13803	2.10751	0.020744	0.219787	FALSE
CG43175	27	1.40353	1.1777	0.253084	0.219183	FALSE	1.43436	1.02508	0.484673	0.770019	FALSE	1.374	1.03647	0.406711	-0.559381	FALSE
DCTN1-p150	30	1.26608	1.02172	0.309372	0.217563	FALSE
CG3065	6	1.64359	1.46633	0.164641	0.216269	FALSE	1.64169	1.98185	-0.271667	0.595396	FALSE
CG12170	6	1.74286	1.59056	0.131922	0.215505	FALSE	1.33347	2.88704	-1.11441	-0.59972	FALSE
kis	105	1.27369	1.03085	0.30517	0.215376	FALSE
SRm160	23	1.27544	1.03293	0.304262	0.215019	FALSE
CkIIalpha	23	2.84806	3.13767	-0.139715	0.214896	FALSE						1.24701	0.722231	0.787943	0.863701	FALSE
rl	164	3.13222	3.57885	-0.19231	0.214796	FALSE						1.13809	0.878456	0.373579	-0.172276	FALSE
CycB	15	1.59792	1.41112	0.179358	0.214179	FALSE
l(2)SH0834	5	2.08339	2.0368	0.0326262	0.213857	FALSE
CG13871	10	1.42752	1.2081	0.240767	0.211964	FALSE
gt	16	1.43168	1.21324	0.238851	0.211215	FALSE						1.31688	1.02436	0.362406	-0.5853	FALSE
wech	31	1.62897	1.45046	0.167444	0.211045	FALSE	1.30033	1.07679	0.27214	0.341142	FALSE	1.3586	0.95553	0.507744	-0.219677	FALSE
CR45538	4	1.82024	1.69167	0.105682	0.210039	FALSE						1.53696	1.16732	0.396879	-0.880486	FALSE
BuGZ	32	1.68297	1.51785	0.148981	0.209966	FALSE						1.35262	0.672329	1.00852	1.33046	FALSE
Task6	17	1.365	1.1367	0.264044	0.208368	FALSE
TBC1D16	16	1.4152	1.19496	0.244042	0.208262	FALSE
CG2246	42	1.35482	1.12515	0.267981	0.207879	FALSE						1.32443	0.885138	0.581399	0.0727403	FALSE
CG4712	11	1.6967	1.53629	0.143277	0.206999	FALSE						2.1502	1.09216	0.977285	0.0314699	FALSE
CG16758	17	1.36871	1.14156	0.261809	0.206572	FALSE						1.33414	0.969527	0.460553	-0.317521	FALSE
CG17707	21	1.44507	1.23068	0.231683	0.206263	FALSE						1.32124	1.03953	0.345957	-0.644427	FALSE
Ttd14	24	1.28424	1.0456	0.296582	0.205524	FALSE	1.4825	2.63498	-0.829758	-0.0963489	FALSE	1.52685	0.526829	1.53516	2.63414	TRUE
MESK2	35	1.31388	1.07952	0.283449	0.204243	FALSE	1.25527	1.2256	0.0345079	0.0693886	FALSE	1.51407	0.968371	0.644795	-0.0797712	FALSE
px	147	1.29588	1.05933	0.29077	0.203499	FALSE	1.31286	1.34228	-0.0319709	0.146148	FALSE	1.18784	0.851837	0.47969	0.0427301	FALSE
CG13029	7	1.99597	1.92557	0.0518034	0.202828	FALSE						1.55948	1.07425	0.537738	-0.48543	FALSE
CR45350	6	1.74656	1.60168	0.124932	0.201277	FALSE	1.20118	2.90209	-1.27264	-1.0068	FALSE	1.54491	1.01827	0.601404	-0.265442	FALSE
CG3107	12	3.07506	3.50239	-0.187725	0.201116	FALSE
CG4617	11	1.40648	1.18734	0.244363	0.200694	FALSE	1.21498	2.20318	-0.85865	-0.673006	FALSE
CG5466	19	1.40485	1.18569	0.244695	0.199937	FALSE						1.2148	1.08486	0.163202	-0.987961	FALSE
ms(3)76Cc	33	1.40342	1.18409	0.245171	0.199727	FALSE						1.29049	1.10342	0.225932	-0.952093	FALSE
CG2658	20	1.34974	1.12202	0.266588	0.199396	FALSE
shi	46	1.64826	1.47962	0.155715	0.198271	FALSE						1.16033	0.900926	0.365061	-0.248678	FALSE
Syp	157	1.38899	1.1681	0.249867	0.197238	FALSE	1.20448	1.16518	0.047855	-0.0361974	FALSE	1.56488	0.845639	0.887941	0.581643	FALSE
CR45667	2	2.98088	3.35871	-0.172167	0.19713	FALSE						1.27404	1.46277	-0.199293	-2.22535	TRUE
CycY	18	1.6187	1.44362	0.165145	0.196879	FALSE
CG3961	42	1.29205	1.05758	0.288892	0.194909	FALSE						1.59681	0.660749	1.27302	1.71242	FALSE
St2	14	1.47774	1.27343	0.21468	0.194895	FALSE						1.34207	1.03782	0.3709	-0.608379	FALSE
CG7427	12	1.80932	1.68557	0.102211	0.193417	FALSE	1.0656	2.34568	-1.13834	-1.24325	FALSE
CG14073	46	1.24507	1.00567	0.308071	0.19176	FALSE	1.22001	1.00215	0.28379	0.171623	FALSE	1.25092	0.807107	0.632156	0.37691	FALSE
CG15161	16	1.35443	1.13023	0.261066	0.190578	FALSE
ro	16	1.62343	1.45349	0.159523	0.187071	FALSE						1.80538	1.08611	0.733128	-0.265076	FALSE
CG42797	53	1.4657	1.26222	0.215625	0.186147	FALSE						1.29774	0.925625	0.487502	-0.16293	FALSE
spd-2	15	1.35249	1.12957	0.259847	0.185659	FALSE
CG17786	24	1.3374	1.11219	0.266026	0.185605	FALSE
Lpin	81	1.44116	1.23368	0.224267	0.184458	FALSE						1.58124	0.836978	0.917797	0.646387	FALSE
psq	106	1.40692	1.19333	0.237548	0.184448	FALSE	1.26158	1.06691	0.241798	0.234546	FALSE	1.44128	0.863184	0.739614	0.339433	FALSE
Hsp83	18	1.39502	1.17951	0.242094	0.18408	FALSE	1.70803	2.64696	-0.632006	0.443223	FALSE
Pde8	70	1.32935	1.10365	0.268436	0.183342	FALSE						1.34215	0.696516	0.946317	1.1595	FALSE
Ir60b	11	1.47452	1.27385	0.211052	0.183066	FALSE
uex	116	3.17904	3.68706	-0.21388	0.182094	FALSE	1.25997	1.12331	0.165639	0.175446	FALSE	1.18272	0.72842	0.69926	0.728608	FALSE
CR44964	15	1.41738	1.20649	0.232415	0.181902	FALSE
nrm	135	2.11808	2.10309	0.0102448	0.181433	FALSE						1.34523	0.768132	0.808429	0.729874	FALSE
CG8931	4	1.79154	1.66853	0.102626	0.181087	FALSE
trio	105	1.3923	1.17735	0.241929	0.181045	FALSE	1.1879	1.3156	-0.147309	-0.217219	FALSE	1.3494	0.808879	0.738318	0.506427	FALSE
PNPase	16	1.42074	1.21109	0.230329	0.179996	FALSE
mrt	10	1.50811	1.31603	0.196552	0.178048	FALSE	1.36894	1.11764	0.292604	0.499607	FALSE
e(y)3	43	1.57551	1.39834	0.172106	0.177352	FALSE
Gbeta5	8	1.94747	1.87488	0.0547987	0.176901	FALSE
noc	8	1.76348	1.63462	0.109471	0.176487	FALSE	1.39755	2.09814	-0.586209	-0.0834949	FALSE	1.96145	0.658867	1.57386	2.10298	TRUE
CG9135	9	1.49743	1.30385	0.199703	0.176144	FALSE
Mondo	68	1.55491	1.3737	0.17877	0.175863	FALSE						1.35138	0.791364	0.772016	0.606164	FALSE
CG3626	21	1.41324	1.20368	0.231549	0.175826	FALSE						1.26776	0.934768	0.439603	-0.249447	FALSE
Su(var)205	9	1.46498	1.26524	0.211477	0.175336	FALSE	1.38212	1.53515	-0.151497	0.202518	FALSE	1.08109	1.09412	-0.0172845	-1.23989	FALSE
Fhos	156	1.43522	1.23042	0.222117	0.173616	FALSE	1.07154	1.3491	-0.332308	-0.639939	FALSE	1.45046	0.813832	0.833702	0.612066	FALSE
Tomosyn	71	1.8223	1.71235	0.0897791	0.17267	FALSE	1.20571	1.02316	0.236856	0.104475	FALSE	1.26072	0.968736	0.380075	-0.417902	FALSE
CG31808	19	1.62501	1.46149	0.153002	0.172429	FALSE	1.55559	1.69877	-0.127036	0.550451	FALSE	1.63693	0.510648	1.68059	2.90034	TRUE
chrb	24	1.37932	1.16519	0.243387	0.171942	FALSE	1.43769	1.99453	-0.472291	0.07864	FALSE	1.33346	0.596701	1.1601	1.83323	FALSE
CG8129	13	1.5616	1.38346	0.174748	0.171823	FALSE						1.403	1.03974	0.432291	-0.534986	FALSE
drongo	56	1.43721	1.23356	0.220441	0.171393	FALSE	1.13037	1.5288	-0.435612	-0.566064	FALSE	1.51605	0.665915	1.18691	1.58253	FALSE
ncm	31	1.74455	1.61288	0.113218	0.171064	FALSE
mus308	36	1.46172	1.2631	0.210701	0.170425	FALSE
Cerk	22	1.68938	1.54306	0.130697	0.170384	FALSE	1.38072	1.32956	0.0544702	0.349878	FALSE	1.38065	0.969059	0.510691	-0.252412	FALSE
spartin	17	2.01746	1.9725	0.0325118	0.17011	FALSE						1.838	1.23663	0.571719	-0.807505	FALSE
Fer1HCH	10	1.75432	1.62602	0.10957	0.169692	FALSE	1.2577	1.79636	-0.51429	-0.325421	FALSE	1.89908	0.674947	1.49246	1.93673	FALSE
CG1571	14	1.65463	1.50006	0.141491	0.168694	FALSE
step	49	1.93059	1.85705	0.0560288	0.168144	FALSE						1.55213	0.746799	1.05545	1.11759	FALSE
r	72	1.35277	1.13563	0.252424	0.167783	FALSE						1.41509	1.04812	0.433082	-0.554821	FALSE
MSBP	9	1.97188	1.91255	0.0440784	0.167518	FALSE
Sh3beta	14	1.38077	1.1684	0.240932	0.167358	FALSE	1.33799	1.84652	-0.46474	-0.116506	FALSE
EndoB	16	1.63756	1.47935	0.146589	0.16715	FALSE
Cas	23	1.31214	1.08892	0.269018	0.167148	FALSE						1.46549	1.01298	0.532774	-0.33933	FALSE
Amph	41	1.43019	1.22697	0.221108	0.166407	FALSE	1.0747	1.50509	-0.485916	-0.743744	FALSE	1.46918	0.570247	1.36535	2.21234	TRUE
Ten-m	220	1.24196	1.00945	0.299056	0.166328	FALSE	1.11348	0.957991	0.216998	-0.132171	FALSE	1.42057	0.897241	0.662899	0.141293	FALSE
DUBAI	32	1.30101	1.07674	0.272956	0.165265	FALSE
CR45187	3	2.3048	2.37461	-0.043053	0.165259	FALSE
caps	100	1.30503	1.08159	0.270933	0.164496	FALSE	1.21769	1.05586	0.205736	0.109394	FALSE	1.58574	0.938092	0.757357	0.146039	FALSE
Rbcn-3B	34	1.45942	1.26248	0.209131	0.164456	FALSE
vtd	58	2.80679	3.11983	-0.152546	0.163782	FALSE
Ekar	30	2.77922	3.07831	-0.147459	0.162883	FALSE	1.21155	0.847421	0.515702	0.321307	FALSE	2.02343	1.02454	0.98183	0.203149	FALSE
chinmo	114	1.44616	1.24779	0.212857	0.161233	FALSE	1.22457	1.23124	-0.00784575	-0.0306446	FALSE	1.65477	0.856288	0.950466	0.628796	FALSE
pn	8	1.73745	1.60858	0.111179	0.160564	FALSE
CG13334	13	1.50369	1.31726	0.190962	0.160406	FALSE
GCS2alpha	25	1.51929	1.33671	0.184707	0.15906	FALSE	0.99452	1.4772	-0.570796	-1.02211	FALSE
CR44924	12	1.478	1.28705	0.199584	0.158205	FALSE						1.49747	1.06838	0.487099	-0.535712	FALSE
dbo	19	1.46572	1.27271	0.203698	0.156988	FALSE
CG6106	13	1.42499	1.22449	0.218771	0.155768	FALSE						1.48604	0.891679	0.736878	0.251655	FALSE
CG12970	8	1.62501	1.46851	0.146094	0.155539	FALSE
l(2)01289	75	1.23214	1.0015	0.299007	0.155472	FALSE	1.00589	1.49424	-0.570943	-0.990491	FALSE	1.27169	0.564549	1.17158	1.99161	TRUE
CG12301	13	1.51441	1.33227	0.184868	0.155104	FALSE
CG10793	11	1.86687	1.78035	0.0684596	0.153182	FALSE						1.43972	1.18074	0.286092	-1.05125	FALSE
Caf1-55	12	1.44971	1.25501	0.208064	0.152826	FALSE	1.24773	2.92921	-1.2312	-0.870419	FALSE
kek4	11	1.60868	1.44925	0.150568	0.152824	FALSE	1.3488	1.61355	-0.258554	0.0563205	FALSE	1.75884	0.855727	1.0394	0.743765	FALSE
CR44054	10	1.80059	1.69393	0.0881001	0.152368	FALSE						1.47535	0.90061	0.712079	0.194203	FALSE
dob	20	1.53137	1.35451	0.177054	0.151044	FALSE						1.56589	1.1943	0.390812	-0.947517	FALSE
CG6126	24	1.26651	1.04194	0.281582	0.150038	FALSE						1.29481	1.03724	0.319992	-0.671764	FALSE
KFase	6	2.39107	2.50925	-0.069598	0.150002	FALSE
CR46268	24	3.97494	5.068	-0.350485	0.149957	FALSE	1.34104	0.988174	0.44052	0.549997	FALSE	1.26409	0.924124	0.451942	-0.204008	FALSE
CG13694	6	1.68961	1.55238	0.122209	0.149806	FALSE	2.20156	2.20397	-0.00157668	1.61161	FALSE
AspRS	23	1.28392	1.06195	0.273843	0.149567	FALSE	1.19078	1.80474	-0.599884	-0.540495	FALSE	1.67157	0.947388	0.819176	0.199182	FALSE
CR43361	16	3.63059	4.47162	-0.300595	0.149507	FALSE	1.37746	1.02794	0.422266	0.6115	FALSE
CG4949	14	1.65951	1.51451	0.131905	0.149225	FALSE
mim	125	1.48147	1.2955	0.193527	0.146563	FALSE						1.47845	0.823847	0.843632	0.592969	FALSE
Jarid2	37	1.22531	0.996347	0.298429	0.14655	FALSE
hdly	36	1.26078	1.0369	0.282034	0.145018	FALSE	1.27666	1.22747	0.0566879	0.132722	FALSE	1.66598	0.907303	0.876713	0.38467	FALSE
Spn27A	10	1.87547	1.79592	0.0625277	0.144888	FALSE	1.71023	1.69166	0.0157501	0.919184	FALSE	1.39696	1.14895	0.281981	-0.985637	FALSE
CG6484	14	1.48395	1.29931	0.191701	0.144354	FALSE						1.34084	1.13856	0.235924	-1.02074	FALSE
CG11617	8	1.68701	1.55149	0.120814	0.144314	FALSE
CG1090	26	1.49029	1.30725	0.189058	0.143648	FALSE	1.25703	1.00147	0.3279	0.287251	FALSE
tai	143	1.41638	1.21886	0.216676	0.142451	FALSE	1.24766	1.34856	-0.112194	-0.0545656	FALSE	1.46411	0.7647	0.937061	0.905325	FALSE
vir-1	47	1.30259	1.08568	0.262788	0.142037	FALSE	1.30905	1.09916	0.252124	0.345202	FALSE	1.56838	0.990858	0.662527	-0.116766	FALSE
Vav	44	1.33956	1.12854	0.247312	0.142015	FALSE
Apc	57	1.35925	1.15164	0.239125	0.14171	FALSE						1.28639	0.884962	0.539637	0.0200688	FALSE
Ndfip	24	1.30818	1.09237	0.260098	0.141249	FALSE	1.33025	1.34827	-0.0194054	0.192048	FALSE
CenB1A	20	1.2883	1.06956	0.268452	0.140985	FALSE
Usp10	61	1.22529	0.998015	0.295995	0.140578	FALSE
CG33129	15	1.36683	1.16131	0.23509	0.139363	FALSE	1.43443	1.5551	-0.116526	0.331734	FALSE
Patsas	17	1.38699	1.18554	0.226421	0.137946	FALSE
gammaTub23C	10	1.44379	1.25335	0.204074	0.137531	FALSE
MP1	5	1.69574	1.56586	0.114963	0.136979	FALSE
Ucp4C	6	1.62056	1.47088	0.139808	0.136452	FALSE						1.63233	0.746986	1.12778	1.20906	FALSE
Cadps	98	2.5002	2.67981	-0.100087	0.135748	FALSE	1.36523	1.01889	0.422145	0.586494	FALSE	1.18623	0.972272	0.286958	-0.545955	FALSE
Atf6	38	4.10758	5.32497	-0.374484	0.135624	FALSE	1.2583	0.861392	0.546737	0.449652	FALSE
CG15725	11	1.47537	1.29214	0.19132	0.135585	FALSE
Hers	102	1.48737	1.30697	0.186538	0.134837	FALSE						1.48551	0.991107	0.583845	-0.21763	FALSE
CG33263	8	1.73681	1.61989	0.100548	0.134067	FALSE						2.32539	1.35055	0.783921	-0.765949	FALSE
CG7358	26	1.31023	1.09723	0.255954	0.133228	FALSE
CG42788	70	1.30507	1.09176	0.257476	0.131621	FALSE	1.14109	1.0369	0.138137	-0.12131	FALSE	1.32307	0.844393	0.6479	0.279747	FALSE
CdGAPr	44	1.23934	1.01659	0.285845	0.131159	FALSE	1.19064	1.04282	0.191248	0.036099	FALSE	1.41181	0.833389	0.760489	0.45719	FALSE
CR44440	4	8.43546	14.4267	-0.774205	0.130573	FALSE	2.24151	1.61763	0.470586	2.00613	TRUE	1.59742	0.938948	0.76663	0.155484	FALSE
ICA69	9	1.69744	1.57189	0.110861	0.1283	FALSE	1.46524	1.49491	-0.0289222	0.454942	FALSE
CG12128	15	1.39491	1.19866	0.218751	0.126874	FALSE
CG10510	17	1.42938	1.24021	0.204811	0.125777	FALSE						1.48976	0.952686	0.645008	-0.0371164	FALSE
CG30015	88	1.29955	1.08751	0.256981	0.124676	FALSE	1.3332	1.49299	-0.163308	0.0933001	FALSE	1.55505	0.903186	0.783867	0.27822	FALSE
inaE	86	1.81376	1.72458	0.0727408	0.124647	FALSE						1.61235	0.955874	0.754272	0.0933742	FALSE
CG3769	9	1.67323	1.54279	0.117089	0.124113	FALSE
ctrip	80	1.59005	1.43798	0.145025	0.123525	FALSE						1.26757	0.780792	0.699051	0.548141	FALSE
Ets96B	33	1.24716	1.02775	0.279149	0.123278	FALSE						1.44729	0.996511	0.538395	-0.289631	FALSE
Axn	49	1.21455	0.991109	0.293312	0.122113	FALSE						1.35901	1.00649	0.433222	-0.449444	FALSE
Pep	24	1.28669	1.07348	0.261366	0.121959	FALSE	1.11671	1.45519	-0.381952	-0.560871	FALSE	1.55868	0.734769	1.08496	1.19732	FALSE
CG5641	12	1.47611	1.29854	0.184912	0.120587	FALSE	1.11266	2.58095	-1.21388	-1.17767	FALSE	1.11264	1.09158	0.0275736	-1.17672	FALSE
CG10082	47	1.26314	1.04694	0.270841	0.120167	FALSE	0.997093	1.67372	-0.747255	-1.14358	FALSE	1.49839	0.767483	0.965209	0.931746	FALSE
CG14223	16	1.66608	1.53612	0.117175	0.11854	FALSE	1.41093	1.32602	0.0895472	0.43589	FALSE
CG8851	27	1.4506	1.2684	0.193638	0.118366	FALSE						1.52527	1.14238	0.417029	-0.798751	FALSE
CG4194	10	2.00006	1.97795	0.0160416	0.118119	FALSE						1.81235	1.36693	0.40692	-1.27739	FALSE
CG2225	39	1.50205	1.33137	0.174019	0.117484	FALSE	1.23781	0.94398	0.390963	0.290217	FALSE
par-1	96	1.49711	1.32533	0.175827	0.117457	FALSE						1.29105	0.752585	0.778618	0.744976	FALSE
CG14785	9	1.95976	1.92397	0.0265936	0.116414	FALSE
dgt5	23	1.27839	1.06574	0.262469	0.115904	FALSE
CR43654	17	1.44996	1.26892	0.192418	0.114789	FALSE						2.48941	1.17989	1.07715	-0.0418566	FALSE
Usp20-33	18	1.31556	1.10954	0.245714	0.113667	FALSE
bun	161	1.42941	1.24493	0.199352	0.112447	FALSE	1.3973	1.57114	-0.169171	0.220117	FALSE	1.52102	0.706144	1.107	1.32852	FALSE
Tsf3	18	1.34055	1.13919	0.234813	0.112435	FALSE	1.2963	1.8751	-0.532561	-0.254334	FALSE
orb2	31	1.33661	1.13463	0.236355	0.112228	FALSE	1.33459	1.02105	0.386335	0.497007	FALSE	1.57879	0.87174	0.856855	0.463155	FALSE
CR42549	8	1.51876	1.35414	0.165519	0.111654	FALSE
SelR	10	1.44295	1.26167	0.193689	0.111343	FALSE	1.37462	1.58091	-0.201722	0.150699	FALSE	1.4654	0.701023	1.06376	1.29234	FALSE
Srp54	18	1.45608	1.2779	0.188315	0.110444	FALSE	1.08386	1.83704	-0.761205	-0.920793	FALSE
att-ORFA	17	1.44991	1.27049	0.190572	0.11022	FALSE	1.29269	1.94764	-0.591347	-0.304999	FALSE
CG7720	74	1.20587	0.984776	0.292205	0.109705	FALSE	1.3044	1.12096	0.21866	0.310871	FALSE	1.46169	0.970307	0.591124	-0.153311	FALSE
aft	10	1.54973	1.39344	0.153371	0.109225	FALSE
Scp1	101	1.57013	1.41888	0.146133	0.109192	FALSE	1.29437	0.995261	0.379107	0.406318	FALSE
PP2A-B'	46	1.45174	1.2737	0.188763	0.107507	FALSE						1.17226	0.807287	0.538137	0.256587	FALSE
aPKC	55	1.28334	1.07412	0.256748	0.107138	FALSE	1.17913	1.06984	0.140319	-0.028162	FALSE	1.16108	0.92528	0.327507	-0.365736	FALSE
Tango6	16	1.39568	1.20636	0.210303	0.10696	FALSE
CG5953	61	1.40788	1.22135	0.205048	0.105874	FALSE						1.54555	0.955324	0.694059	0.0181791	FALSE
HnRNP-K	41	1.27401	1.06397	0.259929	0.105062	FALSE	1.28392	0.979648	0.390218	0.39178	FALSE
CG12766	7	1.55146	1.39737	0.150915	0.104722	FALSE						1.57933	0.894558	0.820062	0.349231	FALSE
CG11382	10	1.48422	1.31456	0.175123	0.104044	FALSE
Socs36E	39	1.49868	1.33252	0.16954	0.103499	FALSE	1.19951	1.96553	-0.71248	-0.602211	FALSE	1.77002	0.713401	1.31098	1.56178	FALSE
CG42668	47	1.29679	1.09123	0.24899	0.102258	FALSE	1.21634	1.34015	-0.139853	-0.145725	FALSE	1.35821	0.793778	0.774896	0.601925	FALSE
CG9572	27	1.42603	1.24455	0.196377	0.101971	FALSE	1.10865	1.4414	-0.378668	-0.57869	FALSE	1.49505	1.03833	0.525926	-0.412211	FALSE
by	15	1.34171	1.14445	0.229412	0.100394	FALSE	1.71693	2.8323	-0.722142	0.39201	FALSE	1.26801	0.577568	1.13451	1.88522	FALSE
CG13900	40	1.47707	1.30801	0.175367	0.0981199	FALSE	0.959549	1.40545	-0.550605	-1.10733	FALSE	1.18548	1.01909	0.218196	-0.755585	FALSE
CG33156	24	1.49981	1.33639	0.16644	0.0969357	FALSE						1.3655	1.05521	0.371906	-0.650213	FALSE
Eaf	31	1.24515	1.03335	0.268982	0.0962253	FALSE						1.28959	0.708286	0.864508	1.01182	FALSE
zfh2	88	1.68664	1.57245	0.101141	0.0958971	FALSE	1.40872	0.985084	0.516069	0.742551	FALSE	1.93248	1.08345	0.834817	-0.129194	FALSE
CG3213	20	1.43923	1.26284	0.188627	0.0954733	FALSE						1.29988	0.963517	0.431993	-0.337758	FALSE
Mec2	10	1.50754	1.34663	0.162847	0.0950909	FALSE
phr6-4	11	1.41962	1.23972	0.195499	0.0937392	FALSE	1.21741	1.95187	-0.681037	-0.537914	FALSE
CG9003	34	1.3863	1.1997	0.208561	0.0935837	FALSE	1.51912	2.3585	-0.634634	0.114065	FALSE	1.30285	0.758793	0.779888	0.725271	FALSE
CG42748	75	2.16906	2.22868	-0.0391243	0.092821	FALSE	1.16381	1.10968	0.0687173	-0.116886	FALSE	1.46451	0.742233	0.980471	1.03801	FALSE
rdgB	47	1.41639	1.23638	0.196097	0.0921246	FALSE	1.25919	1.0293	0.290826	0.264992	FALSE
CG33080	37	1.79114	1.71069	0.0662971	0.0919213	FALSE						2.06618	1.1184	0.885523	-0.14702	FALSE
Rs1	19	1.30088	1.09936	0.242825	0.0914289	FALSE
tmod	104	1.37484	1.18676	0.212233	0.0913439	FALSE	1.45864	1.76336	-0.27371	0.263831	FALSE	1.3337	0.652666	1.03102	1.43615	FALSE
nudC	64	1.29221	1.08939	0.246317	0.0909357	FALSE	1.24548	1.05696	0.236792	0.195045	FALSE	1.37969	0.968969	0.509818	-0.253283	FALSE
alpha-Est10	31	1.48621	1.32199	0.168929	0.0907085	FALSE						1.50939	0.715026	1.0779	1.25902	FALSE
sbb	120	1.27591	1.07063	0.253061	0.0902713	FALSE	1.32604	1.17906	0.169488	0.320949	FALSE	1.42153	0.834993	0.767605	0.461262	FALSE
bwa	25	1.32649	1.13023	0.230994	0.0888457	FALSE						1.29229	0.94442	0.452428	-0.259773	FALSE
Slip1	13	6.5451	10.2797	-0.651318	0.088199	FALSE	1.40664	1.11005	0.341635	0.611219	FALSE
CG45057	17	1.42886	1.25289	0.189605	0.0880878	FALSE						1.9049	0.797504	1.25615	1.20271	FALSE
CG40191	8	2.76073	3.1154	-0.174367	0.0880421	FALSE
CG11756	5	3.10038	3.65795	-0.238588	0.0877916	FALSE
CG14221	21	1.3645	1.17571	0.214839	0.0875133	FALSE						1.18232	1.12871	0.0669494	-1.21338	FALSE
cyc	8	1.81854	1.74925	0.0560407	0.0873512	FALSE						1.38021	1.26939	0.120754	-1.44972	FALSE
ADD1	25	1.39381	1.21101	0.202815	0.0868287	FALSE
CG32533	29	1.28932	1.08729	0.245874	0.0868227	FALSE
grau	8	1.58065	1.44118	0.133264	0.0867399	FALSE
Dlic	37	1.5881	1.45064	0.130607	0.0865968	FALSE						1.23082	0.850451	0.533317	0.115259	FALSE
CG32485	6	2.04656	2.06099	-0.0101358	0.0851534	FALSE	1.12938	2.58913	-1.19694	-1.12369	FALSE
Atxn7	19	1.34649	1.15511	0.221172	0.0850488	FALSE
Oseg4	31	1.35481	1.16501	0.217744	0.0849897	FALSE						1.27759	1.03405	0.305113	-0.682724	FALSE
CG13868	27	1.34113	1.14909	0.222951	0.084006	FALSE	1.09098	1.39955	-0.35934	-0.609464	FALSE	1.63537	0.731362	1.16096	1.30618	FALSE
Karl	17	1.4443	1.27332	0.181773	0.0834587	FALSE						1.24953	0.998493	0.323559	-0.568407	FALSE
CG15818	8	1.88179	1.83669	0.0349985	0.0820966	FALSE	1.47255	1.21654	0.275523	0.690844	FALSE	1.0527	1.09368	-0.0550886	-1.28699	FALSE
CG5500	15	1.5809	1.44355	0.131125	0.0817255	FALSE						1.76297	1.03233	0.772105	-0.0836182	FALSE
Mdh2	14	1.45161	1.28288	0.178267	0.0817048	FALSE	0.975405	1.84922	-0.922843	-1.33302	FALSE	1.52879	0.771196	0.987222	0.947256	FALSE
cert	23	1.27947	1.0774	0.247995	0.0816495	FALSE	1.3706	1.22603	0.160811	0.40688	FALSE
so	58	1.59525	1.46212	0.125719	0.080715	FALSE	1.06791	1.42612	-0.417298	-0.711385	FALSE	2.24793	0.806172	1.47944	1.45904	FALSE
Ppcs	12	1.48904	1.32957	0.163432	0.0798385	FALSE	1.36546	0.969615	0.493904	0.639303	FALSE	1.31002	1.03364	0.341856	-0.634884	FALSE
hts	77	1.54571	1.40005	0.142789	0.0798242	FALSE	1.23879	1.46608	-0.24303	-0.169904	FALSE	1.29659	0.771062	0.749799	0.64532	FALSE
CG11221	52	1.39398	1.21462	0.19871	0.0769591	FALSE	1.08431	1.79692	-0.728744	-0.895954	FALSE	1.69171	0.628425	1.42867	2.04084	TRUE
Ubqn	14	1.35902	1.17271	0.212724	0.0769064	FALSE
Ca-beta	174	1.3028	1.10623	0.235962	0.0766337	FALSE	1.1247	1.08138	0.0566591	-0.221118	FALSE	1.57507	0.983634	0.679226	-0.0765078	FALSE
CG5535	23	1.50452	1.34996	0.156389	0.0765831	FALSE						1.21848	1.06286	0.197125	-0.891581	FALSE
cic	105	1.29195	1.09363	0.24042	0.0762381	FALSE	1.30426	1.19517	0.126006	0.242985	FALSE	1.32511	0.817682	0.696498	0.425071	FALSE
CG8321	6	1.84965	1.79646	0.0421013	0.076188	FALSE	1.8122	2.69509	-0.572595	0.651825	FALSE
Mdr50	33	1.46427	1.30063	0.170971	0.0756033	FALSE						1.3405	1.14051	0.233083	-1.0288	FALSE
CG11897	25	1.31452	1.12037	0.230565	0.0755439	FALSE
Pu	35	1.37507	1.19245	0.205572	0.0752768	FALSE						1.27001	0.988763	0.361148	-0.495118	FALSE
PRL-1	25	1.44741	1.28032	0.176971	0.0746233	FALSE	1.49929	2.29807	-0.616141	0.0908698	FALSE	1.48714	0.466932	1.67125	3.12072	TRUE
Eip63E	99	1.23489	1.02791	0.26467	0.0745005	FALSE	1.30154	0.947618	0.457842	0.479151	FALSE	1.42465	0.925254	0.622682	0.0102784	FALSE
CG42588	32	1.37713	1.19555	0.203986	0.0734172	FALSE
CG1344	11	1.96415	1.95408	0.00741401	0.0725233	FALSE
CG8708	9	2.00519	2.01081	-0.00404147	0.0724557	FALSE						1.28698	1.22745	0.0683241	-1.4293	FALSE
CG45186	379	1.33477	1.14576	0.220283	0.0710532	FALSE	1.06101	1.26425	-0.252847	-0.609573	FALSE	1.47563	0.802448	0.878848	0.706127	FALSE
Zn72D	19	1.31889	1.12697	0.226877	0.0710061	FALSE
knk	18	1.36363	1.1802	0.208423	0.0709575	FALSE						1.24616	1.02576	0.280793	-0.69281	FALSE
Pkn	83	1.29475	1.09864	0.236963	0.0707121	FALSE	1.33177	1.30979	0.0240118	0.226899	FALSE	1.35756	0.684277	0.988359	1.25906	FALSE
nolo	105	1.32708	1.13676	0.22333	0.0707017	FALSE	1.33915	0.968618	0.467322	0.565604	FALSE
CR43963	20	1.58308	1.45093	0.125756	0.0704558	FALSE	1.9554	1.60598	0.284007	1.48883	FALSE	1.37471	0.847391	0.698025	0.334389	FALSE
CG11388	11	2.08452	2.12298	-0.0263802	0.0702579	FALSE	1.66076	3.90278	-1.23266	-0.0731559	FALSE
GNBP3	11	1.43512	1.26728	0.179441	0.0691403	FALSE
CG34409	14	1.43004	1.26166	0.180732	0.0674978	FALSE
Atpalpha	90	1.44054	1.27456	0.176613	0.0673164	FALSE	1.21384	1.34253	-0.145375	-0.155486	FALSE	1.34178	0.824439	0.702664	0.411564	FALSE
cDIP	14	1.3785	1.19985	0.200253	0.0656403	FALSE						1.44967	1.05422	0.459554	-0.536147	FALSE
CG14502	23	1.41092	1.23911	0.187326	0.0654342	FALSE						1.6294	0.933178	0.804119	0.219229	FALSE
CR43989	6	1.71134	1.61848	0.0804801	0.0650049	FALSE						1.56222	1.1276	0.470349	-0.697043	FALSE
melt	34	1.28919	1.09401	0.236842	0.064593	FALSE						1.35124	0.86885	0.637103	0.19189	FALSE
TpnC4	13	1.46596	1.30718	0.165386	0.0634997	FALSE
Parp	395	1.89708	1.86751	0.0226638	0.0628615	FALSE	1.12466	0.981243	0.196808	-0.119009	FALSE
Leash	37	1.42829	1.26134	0.179338	0.062441	FALSE	1.2129	1.24509	-0.0377889	-0.0791976	FALSE	1.21464	0.911784	0.413762	-0.217744	FALSE
CG7367	51	1.39472	1.22061	0.192367	0.0621556	FALSE	1.08993	1.34966	-0.308362	-0.57498	FALSE	1.19037	0.915733	0.378414	-0.27398	FALSE
ZnT63C	26	1.41773	1.24905	0.182744	0.0607341	FALSE	1.37569	2.31464	-0.750627	-0.247401	FALSE	1.70235	0.897102	0.924185	0.474476	FALSE
rump	18	1.31213	1.12274	0.224891	0.0592037	FALSE
PHDP	8	3.00113	3.52548	-0.232312	0.0591636	FALSE						1.77288	1.1331	0.645815	-0.486212	FALSE
CG33914	8	2.50612	2.74781	-0.132825	0.0588675	FALSE						2.06146	1.12994	0.867418	-0.196722	FALSE
CG17378	18	1.32038	1.13286	0.220973	0.0580866	FALSE						1.45991	1.00735	0.53531	-0.321645	FALSE
CG4630	15	1.40207	1.23114	0.187564	0.057515	FALSE
Pp2B-14D	21	1.57907	1.45123	0.121803	0.0573555	FALSE						1.22191	0.881624	0.470906	-0.0576616	FALSE
CG32333	59	1.29149	1.09897	0.232892	0.0573462	FALSE						1.4488	0.941935	0.621158	-0.038037	FALSE
CG15930	10	1.83745	1.78995	0.0377836	0.0566767	FALSE
bgcn	29	1.71613	1.62904	0.0751296	0.0556962	FALSE
UQCR-11	17	3.4025	4.19867	-0.303338	0.0550955	FALSE	1.63054	1.13807	0.518754	1.15277	FALSE
CG32150	18	1.31897	1.1322	0.220286	0.0549697	FALSE	1.63831	1.09016	0.587673	1.2163	FALSE
CG17514	128	3.26731	3.97083	-0.28134	0.0541007	FALSE	1.23622	0.92872	0.412619	0.302415	FALSE
spen	110	1.45331	1.29505	0.166333	0.0540995	FALSE	1.2496	1.37319	-0.136069	-0.0676542	FALSE	1.1714	0.760194	0.623791	0.521675	FALSE
regucalcin	14	1.89533	1.86984	0.0195382	0.0539726	FALSE	1.43149	1.34583	0.0890228	0.475891	FALSE
CG2747	62	1.19003	0.982541	0.276403	0.0531751	FALSE
Hr38	105	1.20738	1.00244	0.268372	0.0531049	FALSE	1.1619	0.997695	0.21982	-0.0112741	FALSE	1.14634	0.963846	0.250161	-0.57023	FALSE
CG11696	11	1.49964	1.35323	0.148208	0.0521845	FALSE
Pka-R2	54	1.26016	1.0641	0.243978	0.0512641	FALSE	2.18174	1.87119	0.221522	1.74905	FALSE	1.2997	0.723874	0.844363	0.929662	FALSE
trx	81	1.19436	0.988027	0.273613	0.0512629	FALSE						1.26267	0.926459	0.446682	-0.217257	FALSE
CG8927	23	1.27302	1.07924	0.238246	0.0509696	FALSE						1.28898	0.984191	0.389217	-0.44734	FALSE
qtc	27	1.51092	1.36782	0.143544	0.0509037	FALSE	1.49647	1.39761	0.0985926	0.60681	FALSE
CG31407	9	1.63293	1.52314	0.100415	0.0503737	FALSE						1.97312	0.801119	1.30039	1.24732	FALSE
rpk	15	2.64083	2.96177	-0.165468	0.0497941	FALSE	1.3439	1.11461	0.269884	0.431499	FALSE	1.11638	1.08201	0.0451087	-1.13154	FALSE
CG9194	35	1.25268	1.05623	0.246087	0.0483731	FALSE						1.52754	0.902576	0.75909	0.248416	FALSE
Ziz	88	1.19038	0.984604	0.273804	0.0472194	FALSE						1.31784	0.725781	0.860568	0.943473	FALSE
CG44102	42	1.9905	2.00477	-0.010304	0.0471973	FALSE	1.33162	0.975602	0.448816	0.536355	FALSE
Cyp318a1	11	1.48564	1.33783	0.151183	0.0467768	FALSE
CG1492	10	1.55884	1.43049	0.12396	0.0452036	FALSE
S6kII	25	1.44564	1.28926	0.165168	0.0441016	FALSE
achi	13	1.40484	1.23935	0.180832	0.0437185	FALSE
Samuel	194	1.45577	1.30262	0.160363	0.0417824	FALSE	1.19892	1.60724	-0.422847	-0.39236	FALSE	1.62112	0.910397	0.832427	0.319429	FALSE
Pitslre	27	1.39037	1.22239	0.185762	0.0417808	FALSE
AdoR	43	1.25149	1.05687	0.243846	0.0416123	FALSE						1.35021	1.02822	0.393042	-0.556041	FALSE
CG8112	14	1.38243	1.213	0.188623	0.0410346	FALSE						1.37885	1.00173	0.460978	-0.401775	FALSE
CG9005	52	1.37245	1.20114	0.192348	0.0403532	FALSE	1.41604	1.92988	-0.446654	0.0549627	FALSE	1.44855	0.57033	1.34474	2.1857	TRUE
LysRS	19	1.39977	1.23435	0.181442	0.040323	FALSE	0.986622	1.8319	-0.892769	-1.27916	FALSE
CG2865	30	1.35844	1.18446	0.197718	0.039624	FALSE	1.5502	1.18789	0.384046	0.913455	FALSE	1.32212	0.931338	0.505473	-0.156012	FALSE
Syx4	16	1.66657	1.57205	0.0842363	0.0383644	FALSE	1.27767	1.21018	0.0782911	0.150697	FALSE	1.24554	1.05462	0.240054	-0.816693	FALSE
CG6867	24	1.38174	1.21309	0.187799	0.0383477	FALSE						1.35768	0.918295	0.564114	-0.04472	FALSE
CG4404	7	2.06188	2.11054	-0.0336503	0.0377174	FALSE						1.47064	1.04193	0.497183	-0.457803	FALSE
nrv2	35	1.66752	1.57377	0.0834766	0.0372767	FALSE	1.20734	1.18191	0.0307049	-0.0420856	FALSE	1.81404	1.13003	0.682845	-0.431994	FALSE
CG17292	13	1.81157	1.76495	0.0376125	0.0370886	FALSE						2.57827	1.01684	1.34231	0.681825	FALSE
Rel	28	1.25178	1.05926	0.24092	0.0347651	FALSE	1.16154	2.21626	-0.932088	-0.852158	FALSE
l(3)05822	36	1.37949	1.21162	0.187201	0.0346829	FALSE	1.13872	1.70536	-0.582663	-0.652737	FALSE	1.46887	0.683898	1.10285	1.40632	FALSE
CG6752	30	2.03739	2.07811	-0.028548	0.0340471	FALSE						1.38927	1.04056	0.416968	-0.55654	FALSE
A2bp1	150	1.27464	1.08699	0.229746	0.0318955	FALSE	1.39626	0.983612	0.505407	0.709967	FALSE	1.42687	0.902732	0.660479	0.122375	FALSE
ct	161	1.47656	1.33226	0.148365	0.0316014	FALSE	1.13354	1.30203	-0.199916	-0.386347	FALSE	1.7389	0.938867	0.889179	0.311788	FALSE
CG3344	15	1.75524	1.69215	0.0528091	0.0315617	FALSE	1.32257	1.463	-0.145589	0.0838538	FALSE	1.52631	1.32032	0.209159	-1.43922	FALSE
CG8668	21	1.39612	1.23302	0.17922	0.0313541	FALSE	1.08223	1.72776	-0.674891	-0.862047	FALSE	1.38468	0.754792	0.8754	0.86064	FALSE
CR44996	16	1.55389	1.42987	0.120007	0.0312387	FALSE						1.53212	1.01204	0.598265	-0.253509	FALSE
CG17294	5	1.87426	1.85349	0.0160748	0.0303861	FALSE
CG42399	30	1.36279	1.19311	0.191838	0.0295571	FALSE						1.30342	0.973778	0.420641	-0.379711	FALSE
MYPT-75D	54	1.21217	1.0149	0.25626	0.0288275	FALSE	1.28454	0.977577	0.393965	0.395855	FALSE	1.47705	0.932966	0.662823	0.0398594	FALSE
Wnt5	20	1.31082	1.1309	0.212997	0.0287647	FALSE
CG18031	14	1.36435	1.19542	0.190688	0.0282919	FALSE						1.37209	1.12264	0.289481	-0.915973	FALSE
HBS1	13	1.45347	1.30481	0.155657	0.0281311	FALSE	1.11529	1.60954	-0.529232	-0.67182	FALSE
Cyp4d20	16	1.34111	1.16787	0.19954	0.0267187	FALSE						1.3174	0.986515	0.417284	-0.417713	FALSE
GstD3	5	1.70845	1.63239	0.0657074	0.0265927	FALSE						2.11673	1.59855	0.405067	-1.68602	FALSE
ago	37	1.32164	1.14483	0.207197	0.0256825	FALSE
CG7369	15	1.40469	1.24572	0.173272	0.0250758	FALSE
CG33978	42	2.27371	2.42563	-0.0933121	0.023966	FALSE	1.47346	0.894831	0.719525	1.01637	FALSE	1.19428	0.914933	0.384404	-0.264085	FALSE
chb	52	1.29993	1.11968	0.215346	0.0232285	FALSE	1.20808	1.34515	-0.155049	-0.175828	FALSE
G9a	19	1.4057	1.24765	0.172082	0.0231426	FALSE
M6	18	1.30892	1.13044	0.211487	0.0231038	FALSE	1.34646	1.23439	0.125373	0.331427	FALSE
CG32767	34	1.36146	1.19386	0.189526	0.0225874	FALSE	1.27518	1.20198	0.0852793	0.150336	FALSE	1.31537	0.868771	0.59842	0.142861	FALSE
CG5078	14	1.48147	1.34251	0.142097	0.0207584	FALSE						1.43103	1.16178	0.300711	-0.990621	FALSE
CG34396	44	1.31337	1.13665	0.20849	0.020368	FALSE	1.20457	1.77227	-0.557076	-0.477113	FALSE	1.33684	0.629182	1.08728	1.60292	FALSE
Rgl	55	1.52054	1.39206	0.127363	0.0199056	FALSE	1.26017	1.68868	-0.422284	-0.252853	FALSE	1.73834	0.651396	1.4161	1.93166	FALSE
pUf68	36	1.25008	1.06178	0.235536	0.0197641	FALSE	0.826032	1.39982	-0.760975	-1.67905	FALSE
Jafrac2	12	1.48636	1.34963	0.139214	0.0181548	FALSE	1.2262	2.18753	-0.835104	-0.630175	FALSE
Mef2	104	1.55963	1.44279	0.11234	0.0174664	FALSE	1.75021	2.31224	-0.40176	0.679242	FALSE	1.54013	0.645181	1.25528	1.75171	FALSE
atk	52	1.36933	1.20531	0.184064	0.0170168	FALSE	1.1821	1.01704	0.216973	0.0347525	FALSE	1.3405	1.08471	0.305468	-0.806391	FALSE
RyR	153	1.1706	0.970377	0.270627	0.016797	FALSE						1.22671	0.842022	0.542864	0.153268	FALSE
Cap-D3	44	1.29899	1.12068	0.213023	0.016571	FALSE
Ir41a	366	1.58308	1.47351	0.103477	0.0159541	FALSE	1.22941	0.996766	0.302636	0.206783	FALSE
GlcAT-I	8	1.77143	1.72187	0.040942	0.0149441	FALSE	1.17455	2.32194	-0.983217	-0.858333	FALSE
Cka	36	1.3525	1.18566	0.189929	0.0146395	FALSE
CTPsyn	38	1.37922	1.21828	0.179012	0.0143862	FALSE	1.2378	1.27497	-0.0426898	-0.0260434	FALSE	1.28739	0.867294	0.569854	0.110893	FALSE
tub	6	1.63193	1.53779	0.0857219	0.0136091	FALSE
CG10151	13	2.23254	2.37385	-0.0885433	0.0109324	FALSE
CG31729	35	1.32999	1.15993	0.197382	0.0101873	FALSE	1.38794	2.22849	-0.683119	-0.173422	FALSE	1.43984	0.510768	1.49516	2.66356	TRUE
CG2082	52	1.25881	1.07517	0.227498	0.00950919	FALSE	1.17385	1.13527	0.0482027	-0.107873	FALSE	1.22119	0.830167	0.556812	0.207834	FALSE
Edem1	14	1.55321	1.43788	0.111304	0.00935618	FALSE	1.07049	1.57202	-0.554347	-0.804597	FALSE
CG7227	28	1.59124	1.48684	0.0979046	0.00927558	FALSE						1.48402	0.999783	0.569825	-0.258108	FALSE
eIF-1A	28	1.2844	1.10564	0.21622	0.00912626	FALSE						1.20402	0.861615	0.48275	0.0170068	FALSE
Tusp	60	1.25072	1.06596	0.230605	0.00839242	FALSE	1.28593	1.06677	0.269565	0.30817	FALSE	1.28547	0.820923	0.646974	0.351729	FALSE
CG32052	47	1.21109	1.01994	0.247826	0.00698852	FALSE						1.43677	0.970507	0.56602	-0.185819	FALSE
slo	138	1.2097	1.01834	0.248434	0.00692684	FALSE	1.18486	0.962233	0.300263	0.102021	FALSE	1.46162	0.96941	0.592384	-0.149307	FALSE
Dark	32	1.35401	1.19047	0.185711	0.00583454	FALSE	1.07491	1.46074	-0.44249	-0.711531	FALSE
CYLD	15	1.7448	1.69055	0.0455617	0.00576687	FALSE						1.91862	0.635537	1.59402	2.22222	TRUE
Ipod	13	1.49234	1.36211	0.13174	0.00530916	FALSE						1.4492	1.10403	0.392477	-0.741408	FALSE
CG3402	6	1.60868	1.51116	0.0902207	0.00521338	FALSE	1.37412	2.67728	-0.962262	-0.404927	FALSE
Rbp2	27	1.40727	1.25645	0.163549	0.00377736	FALSE						1.30195	0.947517	0.458452	-0.260597	FALSE
LamC	33	1.32346	1.15416	0.197476	0.00376911	FALSE	1.16236	2.29589	-0.981992	-0.886562	FALSE	1.60259	0.801944	0.998831	0.860573	FALSE
twin	90	1.22509	1.03747	0.239825	0.00295796	FALSE						1.21084	0.928922	0.382385	-0.306039	FALSE
CG17977	5	2.61183	2.95611	-0.178639	0.00264555	FALSE						1.9586	0.60926	1.68469	2.4473	TRUE
CR40068	2	2.26848	2.43278	-0.100881	0.00234136	FALSE
CG2887	9	1.55828	1.44739	0.106499	0.00200449	FALSE
28SrRNA-Psi:CR45859	7	1.64119	1.555	0.0778294	0.00195081	FALSE
aralar1	40	1.25517	1.07317	0.226003	0.00193326	FALSE						1.30252	0.592795	1.1357	1.81919	FALSE
Calx	99	1.31351	1.1435	0.199971	-0.000328419	FALSE	1.14969	0.986932	0.220224	-0.0404776	FALSE	1.56284	0.955394	0.710006	0.0383004	FALSE
CG32320	17	1.44445	1.30442	0.14711	-0.00118717	FALSE						1.37091	1.00782	0.443898	-0.439273	FALSE
bgm	24	1.30378	1.13209	0.203714	-0.0012261	FALSE						1.56642	0.765201	1.03356	1.02653	FALSE
CG4041	20	1.28967	1.11528	0.209597	-0.00154	FALSE
CR41320	32	1.53647	1.42142	0.112281	-0.0029044	FALSE	1.1859	0.986587	0.265461	0.0790752	FALSE
CG9170	28	1.97047	2.00543	-0.0253718	-0.00333165	FALSE
CG30414	4	3.46536	4.37884	-0.337546	-0.00383635	FALSE
Syt14	14	1.87204	1.86965	0.00184151	-0.0060285	FALSE
Mob2	87	1.47226	1.34126	0.134442	-0.00639237	FALSE	1.2706	1.36236	-0.100598	0.00474529	FALSE	1.43169	0.718293	0.995071	1.14169	FALSE
CG10445	16	1.44233	1.30427	0.145159	-0.00794328	FALSE
Csp	23	1.28888	1.1166	0.207009	-0.00870501	FALSE	0.867161	1.5268	-0.816142	-1.58362	FALSE	1.25249	0.73036	0.778117	0.822137	FALSE
CG14204	22	1.33783	1.17569	0.186389	-0.00875979	FALSE
slmb	33	1.35975	1.2026	0.177183	-0.00930344	FALSE	1.18196	2.16341	-0.872127	-0.75978	FALSE	1.39827	0.884888	0.660073	0.173676	FALSE
CG12061	49	1.50598	1.3852	0.120606	-0.00963219	FALSE	1.16646	0.985599	0.243065	0.0166058	FALSE
tna	47	1.37906	1.22656	0.169073	-0.0100809	FALSE	1.25769	1.20104	0.0664902	0.0980883	FALSE	1.23165	0.823032	0.581571	0.261772	FALSE
Ulp1	35	1.41068	1.26598	0.156138	-0.0110759	FALSE
prominin-like	48	1.23887	1.05798	0.227716	-0.0115457	FALSE	1.3472	1.40926	-0.0649765	0.194162	FALSE
Top2	33	1.25465	1.07674	0.220622	-0.0117843	FALSE
CG13510	13	1.37504	1.2223	0.169868	-0.0120859	FALSE	1.36603	3.2088	-1.23205	-0.618149	FALSE	1.63531	0.898479	0.86401	0.393853	FALSE
CG13511	13	1.37504	1.2223	0.169868	-0.0120859	FALSE	1.36603	3.2088	-1.23205	-0.618149	FALSE	1.63531	0.898479	0.86401	0.393853	FALSE
CG42565	13	1.37504	1.2223	0.169868	-0.0120859	FALSE	1.36603	3.2088	-1.23205	-0.618149	FALSE	1.63531	0.898479	0.86401	0.393853	FALSE
DNApol-delta	22	1.29827	1.1291	0.20142	-0.0125618	FALSE
Myo31DF	50	1.21318	1.02809	0.238828	-0.0126845	FALSE	1.14272	1.94176	-0.764891	-0.775826	FALSE	1.54136	0.821689	0.907539	0.68117	FALSE
CG18048	9	1.56702	1.46489	0.0972312	-0.013101	FALSE
mmd	70	1.52057	1.40533	0.113705	-0.0134803	FALSE	1.24804	1.00854	0.307402	0.252259	FALSE
robls54B	4	3.08821	3.74414	-0.277865	-0.0136006	FALSE	1.20511	2.92741	-1.28046	-1.0034	FALSE	1.77761	0.786567	1.1763	1.13684	FALSE
CG14109	5	1.75343	1.71245	0.0341147	-0.0155625	FALSE	1.72747	3.04748	-0.818956	0.338489	FALSE	1.6355	0.484304	1.75574	3.13352	TRUE
phtf	15	1.38594	1.23761	0.163307	-0.0174545	FALSE
CG9717	18	1.46802	1.34078	0.130793	-0.0192253	FALSE						1.50055	1.06329	0.49696	-0.510736	FALSE
CG17207	10	1.90605	1.92398	-0.013506	-0.0192306	FALSE						1.38397	1.23141	0.168499	-1.31008	FALSE
Tsf2	23	1.54098	1.43421	0.103593	-0.020188	FALSE	1.22385	1.59821	-0.38503	-0.307322	FALSE
CR43906	22	1.64579	1.57093	0.0671595	-0.0203685	FALSE						1.33204	0.999805	0.413925	-0.456722	FALSE
CG18135	37	1.39215	1.24661	0.159298	-0.0212272	FALSE	1.37981	2.12837	-0.625282	-0.147662	FALSE	1.22203	0.681499	0.842501	1.08385	FALSE
Nrg	119	1.48706	1.36614	0.122353	-0.0224489	FALSE	1.15899	1.30832	-0.174847	-0.306085	FALSE	1.37536	0.867806	0.664368	0.229736	FALSE
mahe	27	1.29068	1.12344	0.200208	-0.0234522	FALSE
hoe2	12	1.40912	1.26854	0.151633	-0.0235916	FALSE
CG40178	594	2.06836	2.15703	-0.0605594	-0.0238626	FALSE	1.19576	0.967659	0.305363	0.131308	FALSE
CG32301	26	1.27886	1.10939	0.205101	-0.0239154	FALSE
CG9328	25	1.36711	1.21668	0.168175	-0.0240438	FALSE	1.54465	1.14333	0.43404	0.939916	FALSE	1.33611	0.966293	0.467504	-0.299998	FALSE
dao	32	1.29549	1.12952	0.197787	-0.0243452	FALSE						1.21193	1.03785	0.223709	-0.795923	FALSE
roq	41	1.28128	1.11245	0.203856	-0.0244044	FALSE						1.28018	0.961696	0.412689	-0.357435	FALSE
CG5964	22	1.53124	1.4236	0.105153	-0.0249469	FALSE						1.25183	1.13068	0.146856	-1.11613	FALSE
CG32944	49	1.44921	1.31973	0.135032	-0.0262802	FALSE						1.32862	1.05951	0.326537	-0.718558	FALSE
CG2061	13	1.56055	1.46203	0.0940807	-0.0264009	FALSE						1.33331	1.2801	0.058758	-1.55049	FALSE
CR43751	23	1.27264	1.10281	0.206651	-0.0267133	FALSE						1.38168	1.12669	0.294327	-0.919146	FALSE
Cdk1	8	1.58433	1.49349	0.0851865	-0.0277111	FALSE
CG13970	5	1.84569	1.84499	0.000551885	-0.0283422	FALSE
CG31108	34	1.22682	1.04882	0.226164	-0.0285456	FALSE						1.22728	0.922223	0.412279	-0.249179	FALSE
CG4594	7	1.71142	1.66207	0.0422064	-0.0285507	FALSE	1.26741	1.93275	-0.608774	-0.372846	FALSE
CG2316	22	5.31072	7.96019	-0.583896	-0.0293713	FALSE	1.22847	0.890836	0.463627	0.322047	FALSE	1.35782	0.738493	0.878633	0.921417	FALSE
CG31637	64	1.23921	1.06375	0.220263	-0.0294012	FALSE	1.15836	1.0345	0.163147	-0.0611351	FALSE	1.42757	0.915532	0.640881	0.0608715	FALSE
CR44962	6	1.73744	1.69763	0.0334446	-0.0295823	FALSE						1.33226	1.12642	0.242123	-0.985017	FALSE
nod	33	1.7143	1.66739	0.0400237	-0.0316155	FALSE						1.29618	1.06254	0.286747	-0.776657	FALSE
AGO3	422	1.53527	1.43211	0.100352	-0.0331354	FALSE	1.20516	1.00263	0.265432	0.12403	FALSE
CG1896	3	2.35648	2.59052	-0.136608	-0.0336065	FALSE	1.26259	2.826	-1.16237	-0.787188	FALSE
CG2991	30	1.35345	1.20325	0.169701	-0.0338833	FALSE	1.39459	2.46302	-0.820586	-0.260328	FALSE	1.53175	0.545577	1.48932	2.48501	TRUE
CG16779	97	1.35477	1.20492	0.169109	-0.0340109	FALSE	1.18925	1.0691	0.153653	0.0054207	FALSE	1.47318	0.905409	0.702295	0.167949	FALSE
shep	154	1.2704	1.10263	0.204345	-0.034736	FALSE	1.37433	0.998123	0.461442	0.633712	FALSE	1.35025	0.926839	0.542831	-0.0958643	FALSE
CR40053	10	1.50994	1.40104	0.108001	-0.0369104	FALSE
Tdc2	23	1.35784	1.20977	0.166573	-0.0371613	FALSE						1.61033	1.17115	0.459423	-0.809327	FALSE
Reck	45	1.35087	1.20121	0.169408	-0.0371791	FALSE						1.58486	0.735053	1.10843	1.22621	FALSE
CG3638	61	1.36325	1.21663	0.164162	-0.0376814	FALSE	1.25769	1.20709	0.0592402	0.0927874	FALSE
CG31918	9	1.54066	1.44098	0.0964984	-0.0378277	FALSE
CG7997	20	1.3485	1.19853	0.170093	-0.0378758	FALSE						1.19163	1.13941	0.0646447	-1.24081	FALSE
IntS2	26	1.2641	1.09621	0.205579	-0.0384436	FALSE
Fatp	31	1.4314	1.3019	0.136813	-0.0386434	FALSE	1.19605	1.76202	-0.558952	-0.498307	FALSE	1.33976	0.753808	0.82971	0.805832	FALSE
CG2604	6	1.6413	1.57326	0.0610825	-0.0389227	FALSE
SmydA-2	17	1.37161	1.2274	0.160261	-0.0389629	FALSE						1.31179	0.923376	0.506549	-0.132359	FALSE
shn	103	1.25343	1.08384	0.209726	-0.0397531	FALSE	1.52869	1.50746	0.0201775	0.609103	FALSE	1.4285	0.714363	0.999769	1.16192	FALSE
nos	13	1.77727	1.75679	0.0167192	-0.0398554	FALSE	1.34003	1.00936	0.408832	0.524785	FALSE	1.42669	1.08939	0.389146	-0.711006	FALSE
plx	68	1.23264	1.05931	0.218624	-0.0405939	FALSE	1.2839	1.15049	0.158277	0.222594	FALSE	1.30347	0.748247	0.800767	0.788189	FALSE
mld	83	1.28226	1.1188	0.196725	-0.0408216	FALSE	1.21651	1.08414	0.166191	0.0778333	FALSE	1.43697	0.839884	0.77477	0.455231	FALSE
kar	25	1.38556	1.24584	0.153352	-0.0421831	FALSE						1.74455	0.850511	1.03645	0.755882	FALSE
VhaPPA1-2	8	1.86341	1.87691	-0.0104159	-0.0422571	FALSE						1.23288	1.28351	-0.0580643	-1.70619	FALSE
Arl4	5	5.3679	8.11128	-0.595572	-0.0434556	FALSE	1.62025	1.07436	0.592742	1.18904	FALSE
Tsp42El	4	1.99249	2.06007	-0.0481172	-0.0439424	FALSE	1.86701	1.60229	0.22059	1.31343	FALSE
CG14636	29	1.65846	1.59869	0.0529544	-0.0447428	FALSE	1.23327	1.31767	-0.0954962	-0.0747807	FALSE
Gdh	32	1.31256	1.15686	0.182176	-0.0448329	FALSE	1.18555	2.63414	-1.15178	-0.955234	FALSE	1.51284	0.565729	1.41907	2.3014	TRUE
CR44895	8	1.89141	1.91779	-0.0199893	-0.0455166	FALSE						1.36784	1.24701	0.133431	-1.3874	FALSE
vg	35	1.23467	1.06323	0.215678	-0.0455742	FALSE	1.22984	1.04645	0.232965	0.156966	FALSE	2.50978	1.06175	1.24112	0.440806	FALSE
CG11241	25	1.33663	1.18688	0.171423	-0.0465777	FALSE						1.34468	0.795708	0.756949	0.572766	FALSE
CG2201	29	1.99596	2.06682	-0.0503242	-0.0469872	FALSE	1.31118	1.38661	-0.0806966	0.107037	FALSE	1.33428	0.930382	0.520169	-0.134629	FALSE
CG17683	5	2.35044	2.59129	-0.140743	-0.0471914	FALSE
dnc	300	1.42858	1.3017	0.134183	-0.0477409	FALSE	1.37224	1.38343	-0.011713	0.284418	FALSE	1.33663	0.892074	0.583367	0.0549878	FALSE
wnd	35	1.7504	1.725	0.0210874	-0.0497636	FALSE	1.42577	1.48306	-0.0568287	0.358368	FALSE	1.54147	1.10793	0.476441	-0.643621	FALSE
BubR1	30	1.25039	1.08328	0.206962	-0.0498018	FALSE
pyd	293	1.18509	1.00601	0.236354	-0.0504022	FALSE	1.2474	1.01853	0.292433	0.239905	FALSE	1.21888	0.911724	0.418886	-0.211049	FALSE
CG7362	14	1.4336	1.30922	0.130931	-0.0509537	FALSE						1.56102	1.14572	0.446237	-0.769134	FALSE
fd102C	29	1.56749	1.4815	0.0814009	-0.0514169	FALSE						1.39863	1.11204	0.330803	-0.838715	FALSE
MICAL-like	12	1.43593	1.313	0.129118	-0.0531941	FALSE
CG14314	13	1.39847	1.26606	0.1435	-0.0537435	FALSE
CG3009	41	1.35217	1.20854	0.162014	-0.0539643	FALSE						1.38304	0.992297	0.478996	-0.354283	FALSE
CG33253	30	1.32994	1.1813	0.170976	-0.054457	FALSE						1.32126	1.03984	0.345554	-0.645695	FALSE
Orct	12	1.43774	1.31581	0.12786	-0.054564	FALSE						1.69477	0.917004	0.886091	0.369009	FALSE
CG5787	12	1.38595	1.25126	0.147502	-0.0561085	FALSE
CG15186	55	1.43637	1.31471	0.127688	-0.0562747	FALSE	1.25844	1.49857	-0.251958	-0.132481	FALSE	1.57275	0.740366	1.08698	1.1802	FALSE
Pdk1	32	1.36868	1.23009	0.154019	-0.0571182	FALSE	1.96687	2.47168	-0.329586	1.05771	FALSE	1.29129	0.709418	0.864106	1.00716	FALSE
Rap2l	7	1.7262	1.69641	0.0251182	-0.0587228	FALSE	1.15681	2.70223	-1.224	-1.07642	FALSE	1.45195	0.612578	1.24503	1.87324	FALSE
CG32454	11	1.43631	1.31607	0.12613	-0.0601478	FALSE						1.68442	1.2065	0.481431	-0.858466	FALSE
EcR	211	1.41174	1.2852	0.135483	-0.0605894	FALSE	1.38835	1.75273	-0.336229	0.0803618	FALSE	1.45186	0.751337	0.950366	0.968024	FALSE
CG9581	12	1.38953	1.25737	0.144194	-0.0607114	FALSE
Galphao	53	1.242	1.07668	0.206085	-0.0610383	FALSE	1.33541	1.01648	0.393699	0.504108	FALSE	1.43458	0.922091	0.637644	0.038222	FALSE
WASp	21	1.28575	1.12962	0.186778	-0.0614735	FALSE
CG31231	15	1.43464	1.31463	0.126032	-0.0619544	FALSE
SP2637	63	1.24134	1.07638	0.205703	-0.0627015	FALSE						1.43082	1.05755	0.43611	-0.574202	FALSE
rin	24	1.39388	1.26375	0.141395	-0.0633368	FALSE	1.12537	1.42011	-0.335598	-0.505486	FALSE
Su(z)2	35	1.26762	1.10856	0.193429	-0.0644058	FALSE						4.24939	1.18754	1.83928	0.912018	FALSE
CG11418	22	1.45459	1.34135	0.116923	-0.0655679	FALSE
S	89	1.19562	1.02287	0.22513	-0.0659002	FALSE						1.75172	0.962932	0.863263	0.213094	FALSE
Bap55	6	1.77922	1.77297	0.00508096	-0.06684	FALSE
Hsc70-4	26	1.29911	1.1477	0.178782	-0.0670564	FALSE	2.16336	6.31893	-1.5464	0.436215	FALSE	1.63042	0.647013	1.33337	1.84382	FALSE
CG34112	13	2.37421	2.64276	-0.154596	-0.0674728	FALSE						2.47854	0.913031	1.44075	1.08671	FALSE
Tsp42Ed	9	2.58413	2.97134	-0.201435	-0.0675244	FALSE						1.83676	1.01432	0.856658	0.0697563	FALSE
Tes	20	1.34092	1.19926	0.161074	-0.0675582	FALSE
Flo2	386	1.23005	1.06446	0.208599	-0.0679637	FALSE	1.10803	1.03412	0.0995822	-0.231515	FALSE	1.29771	1.01721	0.351356	-0.581199	FALSE
CheB42c	62	1.48575	1.38219	0.10423	-0.0679721	FALSE	1.16855	1.31947	-0.175233	-0.283431	FALSE	1.45307	0.786306	0.885943	0.767905	FALSE
alpha-Man-IIa	29	1.35095	1.21204	0.156533	-0.0685945	FALSE						1.19542	0.969216	0.302624	-0.517833	FALSE
CG14195	19	1.31041	1.16206	0.173335	-0.0686755	FALSE						1.24839	1.04551	0.255871	-0.774028	FALSE
ey	70	1.54527	1.45974	0.0821503	-0.0688836	FALSE	1.23262	0.976483	0.336058	0.238437	FALSE	2.10183	1.21875	0.786239	-0.496488	FALSE
CG14442	19	1.76657	1.75695	0.00787424	-0.0696544	FALSE
fs(1)Yb	22	1.36657	1.23185	0.149739	-0.06967	FALSE						1.15019	1.07438	0.0983641	-1.04534	FALSE
CG9125	7	2.36827	2.63544	-0.154212	-0.0699225	FALSE	0.899574	1.88021	-1.06358	-1.6616	FALSE
Pak3	32	1.50306	1.40579	0.0965244	-0.0711612	FALSE	1.09566	2.06422	-0.913792	-1.00182	FALSE	1.50355	0.784464	0.938593	0.841049	FALSE
Fmo-2	13	1.69717	1.66314	0.0292193	-0.0716198	FALSE
Cyp6d5	17	1.34002	1.19969	0.159593	-0.0720873	FALSE	1.05863	2.20648	-1.05954	-1.2041	FALSE	1.83143	1.00269	0.869095	0.115519	FALSE
ND-49	10	4.4266	6.26405	-0.500899	-0.0724925	FALSE
sda	96	1.32381	1.1801	0.16578	-0.0734061	FALSE	1.0203	1.41331	-0.470088	-0.877224	FALSE	1.70961	0.831871	1.03924	0.816938	FALSE
CG34012	3	2.10893	2.24757	-0.0918605	-0.0741749	FALSE
simj	45	1.27893	1.1254	0.1845	-0.074236	FALSE	1.64989	1.83138	-0.150565	0.69761	FALSE
CR44030	11	3.9243	5.30817	-0.435776	-0.0759981	FALSE	1.57699	1.29409	0.285239	0.889249	FALSE	1.81735	0.912644	0.993716	0.518453	FALSE
Hnf4	78	1.65539	1.6093	0.0407356	-0.0771409	FALSE	1.31607	2.05039	-0.639657	-0.290177	FALSE	1.82979	0.865008	1.08089	0.768616	FALSE
Hmt-1	20	1.29392	1.14531	0.17601	-0.0792535	FALSE
MFS17	227	2.70457	3.17557	-0.231615	-0.0797668	FALSE	1.24849	1.01103	0.304354	0.251032	FALSE
Orct2	15	1.56992	1.49671	0.068897	-0.0799098	FALSE						1.66071	1.04401	0.669673	-0.243275	FALSE
Tim17b	35	2.97248	3.61899	-0.28392	-0.0800382	FALSE	1.29194	1.18125	0.129231	0.21885	FALSE
CG32809	82	1.21855	1.05453	0.208568	-0.0807353	FALSE
chm	37	1.64978	1.6039	0.0406881	-0.0818442	FALSE	1.12204	1.50523	-0.423865	-0.578147	FALSE
CG42237	28	1.80653	1.81873	-0.00970675	-0.0824238	FALSE	1.40556	1.57732	-0.166328	0.238657	FALSE
unc-13	123	3.18538	3.98654	-0.323671	-0.0837706	FALSE	1.4529	0.970054	0.5828	0.877425	FALSE	1.12416	0.928539	0.275818	-0.440694	FALSE
cu	43	1.40627	1.28685	0.128035	-0.0840484	FALSE	1.1597	1.45702	-0.329264	-0.416971	FALSE	1.54713	0.854269	0.85683	0.515668	FALSE
ScpX	19	1.32528	1.18553	0.160767	-0.0841649	FALSE	1.12579	1.67675	-0.574726	-0.678831	FALSE
tau	49	1.39561	1.27368	0.131898	-0.0848891	FALSE						1.37707	0.924697	0.57455	-0.0494598	FALSE
Ef1alpha100E	16	1.36207	1.23189	0.144924	-0.0859143	FALSE	1.5509	1.06979	0.535782	1.02537	FALSE
CR42646	17	3.46974	4.48977	-0.371816	-0.0859539	FALSE	1.39453	0.992774	0.490239	0.695437	FALSE
CG15739	12	2.42502	2.73564	-0.173881	-0.0860208	FALSE						1.54129	1.09383	0.494747	-0.587063	FALSE
CG31098	15	1.42881	1.31649	0.118121	-0.0868068	FALSE						1.62212	1.16513	0.477387	-0.773062	FALSE
Desat1	21	1.50555	1.41539	0.0890907	-0.0871074	FALSE	1.58115	2.79641	-0.822598	0.0887389	FALSE	1.57339	0.68229	1.20542	1.54307	FALSE
Tsf1	29	1.24748	1.09138	0.192864	-0.0874354	FALSE						1.19386	1.0511	0.183741	-0.879742	FALSE
Adar	28	1.26499	1.11265	0.185129	-0.087509	FALSE	1.23767	0.891214	0.473788	0.350305	FALSE	1.40249	0.930993	0.591152	-0.045927	FALSE
Nap1	7	1.59275	1.53032	0.0576857	-0.0878184	FALSE
dati	59	1.73456	1.72209	0.0104136	-0.0881569	FALSE	1.38805	1.00267	0.469216	0.667114	FALSE	1.46254	1.10469	0.404835	-0.727216	FALSE
CR44922	8	1.64195	1.59642	0.0405753	-0.0885475	FALSE						1.41156	0.944187	0.580146	-0.096469	FALSE
LManII	23	1.29476	1.14951	0.171675	-0.0889755	FALSE						1.21268	0.957354	0.34108	-0.436893	FALSE
Blm	17	1.3366	1.20122	0.154068	-0.0890538	FALSE
ZnT41F	27	1.87616	1.92003	-0.0333446	-0.0891212	FALSE						1.67107	1.02327	0.707581	-0.142936	FALSE
dpr18	12	1.52622	1.44337	0.08052	-0.0896358	FALSE						2.88823	1.03896	1.47505	0.795041	FALSE
CG8301	20	1.32554	1.18769	0.158424	-0.0896377	FALSE						1.25635	1.02353	0.295685	-0.668177	FALSE
CR43086	9	1.83425	1.86151	-0.0212885	-0.0901741	FALSE
CG6966	38	1.37176	1.24608	0.138626	-0.0917342	FALSE	1.05095	1.43465	-0.449008	-0.779221	FALSE	1.32149	0.612758	1.10878	1.69894	FALSE
CG1561	18	1.40942	1.29366	0.123647	-0.0917605	FALSE						1.12795	1.0727	0.0724535	-1.07428	FALSE
CG15117	29	1.2807	1.13366	0.175953	-0.0932697	FALSE
CR45714	12	1.3811	1.25847	0.134144	-0.0935227	FALSE						1.17104	1.06506	0.136857	-0.973696	FALSE
CG8958	7	1.73619	1.72724	0.00745536	-0.0941272	FALSE						2.2475	1.09373	1.03907	0.106444	FALSE
O-fut1	9	1.57877	1.51451	0.0599496	-0.0941983	FALSE
Elf	26	1.25404	1.10163	0.186948	-0.0948085	FALSE	1.23456	1.71114	-0.470965	-0.345675	FALSE
Npc1a	21	1.35149	1.22205	0.145248	-0.0956608	FALSE
CR44320	65	1.19326	1.0295	0.212971	-0.0983088	FALSE	1.19882	0.953055	0.330981	0.15711	FALSE	1.56148	0.971301	0.684928	-0.0364962	FALSE
cbx	43	2.02836	2.14521	-0.0808033	-0.0997793	FALSE	1.33689	1.07309	0.317111	0.451337	FALSE	1.26938	0.967705	0.391486	-0.400606	FALSE
CG4497	20	1.69484	1.67367	0.0181338	-0.10059	FALSE	1.16189	1.82627	-0.652432	-0.647387	FALSE
CG31038	95	1.42845	1.32121	0.112593	-0.100669	FALSE						1.47852	0.940801	0.65219	0.00461297	FALSE
beta-Man	22	2.21339	2.42168	-0.129746	-0.101492	FALSE	1.29843	1.25327	0.0510665	0.175839	FALSE
CG3085	19	1.47361	1.37965	0.0950489	-0.101519	FALSE
Dif	45	1.25477	1.10471	0.183765	-0.101808	FALSE	1.40218	1.36878	0.0347835	0.378589	FALSE	1.58216	0.921687	0.779543	0.220085	FALSE
Zip42C.2	8	1.96746	2.05826	-0.0650913	-0.102553	FALSE						1.67644	1.10765	0.597901	-0.488259	FALSE
Rpt3R	15	2.48204	2.83855	-0.193629	-0.102911	FALSE	1.16093	1.65943	-0.515411	-0.549771	FALSE	1.18811	1.09582	0.116659	-1.07331	FALSE
wrapper	14	1.37271	1.25125	0.133648	-0.102978	FALSE						1.35885	1.06453	0.352164	-0.698194	FALSE
PICK1	17	1.56237	1.49735	0.0613237	-0.104954	FALSE						1.37959	1.1801	0.225335	-1.12721	FALSE
CG5590	11	1.58492	1.52848	0.0523204	-0.1076	FALSE	1.1338	1.98086	-0.804958	-0.826928	FALSE
CG31626	13	1.74016	1.73941	0.000616576	-0.107769	FALSE
Nhe3	16	1.39695	1.28392	0.121725	-0.108473	FALSE	1.28283	1.06554	0.26774	0.300092	FALSE
Rab32	27	1.52547	1.45093	0.072276	-0.110464	FALSE	1.14316	1.50349	-0.395291	-0.505235	FALSE	1.49771	1.00314	0.578231	-0.256114	FALSE
Nup358	47	1.23488	1.08351	0.188658	-0.111436	FALSE
bel	29	1.2775	1.13579	0.169621	-0.112142	FALSE	1.20116	1.5847	-0.399789	-0.370348	FALSE	1.22887	0.955609	0.362843	-0.404441	FALSE
et	19	1.62558	1.58524	0.0362458	-0.112687	FALSE
Rad23	6	5.82294	9.25978	-0.669232	-0.113646	FALSE	1.65026	1.49145	0.145978	0.914483	FALSE
Roc2	104	1.33317	1.20537	0.145391	-0.113752	FALSE	1.44123	1.94216	-0.430359	0.116081	FALSE	1.45095	0.829563	0.806575	0.527827	FALSE
Fkbp14	27	1.26489	1.12098	0.174256	-0.114211	FALSE	1.26	1.345	-0.0941745	-0.0139477	FALSE	1.60103	0.989342	0.69446	-0.0721216	FALSE
CR44155	11	2.31103	2.58024	-0.158966	-0.114617	FALSE						1.07339	1.10944	-0.0476569	-1.31465	FALSE
Ssu72	10	1.8591	1.9102	-0.0391154	-0.115586	FALSE
Mer	19	1.85365	1.90283	-0.037775	-0.116276	FALSE						1.29073	0.822822	0.649535	0.348994	FALSE
CG10163	8	1.7207	1.71679	0.00328632	-0.116435	FALSE						1.42946	0.983634	0.539275	-0.25475	FALSE
fy	7	1.65672	1.62921	0.0241569	-0.116603	FALSE	0.977225	1.92892	-0.981032	-1.37025	FALSE
CG10352	7	1.69275	1.67858	0.0121296	-0.116941	FALSE						1.43332	1.16872	0.294428	-1.01408	FALSE
CG31248	8	1.74047	1.74488	-0.00365549	-0.11798	FALSE						1.41693	0.49692	1.51168	2.75594	TRUE
p130CAS	53	1.29373	1.158	0.1599	-0.118855	FALSE	1.29783	1.30386	-0.00668969	0.132427	FALSE	1.43917	0.896453	0.68294	0.169098	FALSE
CG10924	28	1.35324	1.23285	0.134428	-0.120368	FALSE	1.08555	1.53215	-0.497134	-0.723868	FALSE	1.68306	0.931588	0.853323	0.286321	FALSE
Ugt58Fa	12	1.44875	1.35521	0.0962953	-0.121463	FALSE	1.15301	1.79974	-0.642379	-0.661464	FALSE	1.36737	1.17123	0.223374	-1.11014	FALSE
gkt	13	1.42498	1.32497	0.104985	-0.122574	FALSE
cpx	48	1.27357	1.13438	0.166976	-0.122776	FALSE	1.69853	1.05087	0.692701	1.39367	FALSE
Ogg1	6	1.65853	1.63466	0.020917	-0.123055	FALSE
nmo	103	1.24522	1.0997	0.179285	-0.123103	FALSE	1.36031	1.11757	0.283571	0.475364	FALSE	1.30608	0.977017	0.418784	-0.390693	FALSE
CG16952	26	1.3239	1.19742	0.144864	-0.124473	FALSE	1.23678	1.72724	-0.481875	-0.348601	FALSE
Ank	42	5.0051	7.53422	-0.590059	-0.12456	FALSE	1.20379	1.02369	0.233812	0.0978145	FALSE	1.31141	0.797278	0.717959	0.51799	FALSE
Mad	33	1.28648	1.15094	0.160614	-0.124706	FALSE						1.31968	0.824583	0.678454	0.380278	FALSE
CaMKI	32	3.83355	5.21084	-0.442836	-0.124892	FALSE	1.6026	1.19066	0.428655	1.0388	FALSE	1.395	0.903553	0.626589	0.0768544	FALSE
CG1718	52	1.34073	1.21907	0.13723	-0.126077	FALSE						1.52397	1.06256	0.520286	-0.479266	FALSE
tRNA:Phe-GAA-1-2	2	2.84144	3.44492	-0.277848	-0.126129	FALSE						1.93927	1.20193	0.690158	-0.58279	FALSE
cype	3	2.25924	2.5089	-0.151215	-0.126295	FALSE
Sxl	70	1.91514	1.99689	-0.0603037	-0.127273	FALSE	1.09715	1.34382	-0.292579	-0.545022	FALSE	1.41016	0.908112	0.634921	0.0744031	FALSE
ImpE3	10	1.42898	1.33197	0.101421	-0.127502	FALSE
dally	110	1.18359	1.02652	0.205416	-0.127788	FALSE	1.2107	1.19034	0.0244641	-0.0388746	FALSE	1.58985	0.834867	0.929271	0.667555	FALSE
Nxf3	31	1.28599	1.15141	0.159474	-0.128014	FALSE
ssp2	31	1.28599	1.15141	0.159474	-0.128014	FALSE
T48	103	1.23139	1.08441	0.183369	-0.12821	FALSE	1.42514	1.41594	0.00933957	0.405371	FALSE	1.59612	0.966514	0.723705	0.0257115	FALSE
CG7634	7	2.70877	3.22639	-0.252283	-0.12823	FALSE						1.76697	1.13806	0.634699	-0.511693	FALSE
CG10859	14	1.45893	1.37137	0.089298	-0.129115	FALSE						1.29109	0.98644	0.388291	-0.454443	FALSE
Cip4	99	1.2623	1.12274	0.169029	-0.12977	FALSE	1.15354	1.39404	-0.273208	-0.390981	FALSE	1.2671	0.673896	0.91093	1.20012	FALSE
CG14043	12	1.53606	1.47298	0.0605006	-0.12992	FALSE	1.01151	1.8023	-0.833334	-1.16628	FALSE
CG42671	57	1.29088	1.15813	0.156568	-0.129983	FALSE	1.15953	1.6776	-0.532857	-0.565853	FALSE	1.39887	0.697851	1.00327	1.22707	FALSE
CG17167	49	1.69612	1.68943	0.00569749	-0.129988	FALSE
CG12237	11	1.51157	1.44072	0.0692632	-0.130208	FALSE	1.02082	1.65356	-0.695842	-1.04041	FALSE
CG5235	16	2.01205	2.13991	-0.0888866	-0.130466	FALSE	1.47388	2.21701	-0.588994	0.0629472	FALSE
CG13091	12	2.14816	2.34288	-0.12518	-0.130763	FALSE						1.52134	1.18043	0.366028	-0.948763	FALSE
CG12851	15	1.37337	1.26206	0.121936	-0.130973	FALSE						1.30489	0.914428	0.512985	-0.0988886	FALSE
CG7589	18	1.46715	1.38283	0.0853883	-0.131084	FALSE						1.49803	0.909365	0.720136	0.179355	FALSE
sv	68	1.30825	1.18046	0.148292	-0.132163	FALSE	1.40842	0.952756	0.563902	0.776839	FALSE	2.02084	1.10776	0.867306	-0.145413	FALSE
mtd	226	1.27257	1.13617	0.163571	-0.132164	FALSE	1.31301	1.65641	-0.335184	-0.0746607	FALSE	1.33511	0.788927	0.758992	0.597579	FALSE
CG14291	16	2.00248	2.12701	-0.0870409	-0.132395	FALSE						2.15007	1.28517	0.742424	-0.690011	FALSE
CG5830	30	1.43387	1.3402	0.0974609	-0.132572	FALSE	1.59732	2.14775	-0.427171	0.405508	FALSE	1.57406	0.477393	1.72125	3.12689	TRUE
ico	11	1.59496	1.55296	0.0385005	-0.132875	FALSE
dnr1	68	1.27801	1.14325	0.160749	-0.133307	FALSE	1.3294	1.54836	-0.219965	0.0440107	FALSE	1.29015	0.830215	0.635982	0.308517	FALSE
LpR1	51	1.24655	1.10455	0.174477	-0.133414	FALSE						1.68341	0.945634	0.832034	0.220367	FALSE
Gp210	39	1.45192	1.36395	0.0901724	-0.133483	FALSE						1.1779	0.795427	0.566421	0.331021	FALSE
Reep1	24	1.27752	1.14272	0.160879	-0.133503	FALSE	1.11116	2.05096	-0.884235	-0.941066	FALSE
Msp300	373	1.47274	1.39163	0.0817307	-0.134887	FALSE	1.14607	1.41158	-0.300613	-0.429092	FALSE	1.1829	0.777614	0.605201	0.439196	FALSE
CG14408	19	1.54539	1.48765	0.0549379	-0.13534	FALSE
CG14441	59	1.62894	1.60009	0.0257789	-0.135496	FALSE	1.32026	1.2767	0.0483987	0.220435	FALSE	1.40834	1.01037	0.479108	-0.400984	FALSE
CG4968	10	1.53769	1.47756	0.0575506	-0.135703	FALSE
Swim	47	1.28386	1.15267	0.1555	-0.139973	FALSE	1.41374	2.23561	-0.661158	-0.105998	FALSE	1.74576	0.819639	1.0908	0.921059	FALSE
jvl	128	1.22642	1.08225	0.180429	-0.140859	FALSE	1.3458	1.62364	-0.270765	0.0411979	FALSE	1.43056	0.890842	0.683339	0.185904	FALSE
CG3726	52	1.26654	1.13165	0.162467	-0.141285	FALSE	1.23454	1.19653	0.0451105	0.0306186	FALSE	1.35176	0.926452	0.545055	-0.0919463	FALSE
CG8908	40	1.54351	1.48782	0.053021	-0.141672	FALSE						1.48567	1.04427	0.508615	-0.449065	FALSE
Ahcy13	14	1.70352	1.70714	-0.00306544	-0.145539	FALSE	1.15555	1.67533	-0.535866	-0.577649	FALSE
tou	78	1.24108	1.10163	0.171947	-0.145551	FALSE	1.22855	1.09488	0.166186	0.105339	FALSE	1.20604	0.752196	0.681101	0.622119	FALSE
CG12769	44	1.32136	1.20176	0.136875	-0.146608	FALSE						1.61103	0.807556	0.996351	0.839314	FALSE
CG3328	70	1.22958	1.08796	0.17655	-0.146868	FALSE						1.14281	1.05652	0.11326	-0.982865	FALSE
CG10960	49	1.25521	1.11958	0.164964	-0.147328	FALSE	1.28046	1.49399	-0.222515	-0.0625826	FALSE	1.4414	0.696129	1.05004	1.29305	FALSE
fs(1)h	75	1.28039	1.15081	0.153942	-0.147435	FALSE						1.24894	0.877467	0.509293	0.00349524	FALSE
bnl	156	1.28711	1.15953	0.150598	-0.148544	FALSE						1.89536	0.991597	0.93465	0.227881	FALSE
CG32138	57	1.41613	1.3236	0.0974915	-0.14932	FALSE	1.37758	1.67616	-0.283021	0.0974234	FALSE	1.29047	0.89885	0.521748	-0.0431316	FALSE
mamo	307	1.48922	1.41929	0.0693844	-0.150051	FALSE	1.14118	1.11376	0.0350865	-0.196224	FALSE	1.49955	0.999674	0.585002	-0.238495	FALSE
CG42673	109	1.23704	1.0982	0.171744	-0.150454	FALSE	1.20311	1.2554	-0.0613721	-0.11902	FALSE	1.38498	0.682074	1.02186	1.3101	FALSE
CR44784	2	3.36811	4.38909	-0.381983	-0.151006	FALSE
FASN2	82	1.23549	1.09664	0.171998	-0.151521	FALSE						1.3942	1.14044	0.28985	-0.95632	FALSE
Rab3-GEF	84	1.25906	1.12574	0.161471	-0.151729	FALSE	1.26041	0.985632	0.354769	0.31433	FALSE
CR45082	56	1.20061	1.05422	0.187587	-0.152105	FALSE	1.24137	1.00425	0.305812	0.236142	FALSE
CG11779	27	1.47509	1.40156	0.073771	-0.152203	FALSE						1.31201	1.0426	0.331603	-0.670339	FALSE
CG43370	29	1.26309	1.13137	0.15888	-0.153753	FALSE						1.28884	1.17661	0.131432	-1.23914	FALSE
CG43783	60	1.23604	1.09801	0.170832	-0.153776	FALSE	1.21303	0.993258	0.288374	0.158943	FALSE	1.42728	0.894816	0.673604	0.161951	FALSE
NaPi-III	42	1.22392	1.08321	0.176206	-0.153945	FALSE	1.24808	1.81113	-0.537186	-0.363559	FALSE	1.22703	0.70202	0.80559	0.959843	FALSE
PMCA	84	4.76632	7.10116	-0.575179	-0.154237	FALSE	1.27755	0.886441	0.527283	0.477846	FALSE	1.35129	0.830671	0.701989	0.391161	FALSE
mRpS7	5	1.9899	2.12177	-0.0925773	-0.154456	FALSE	1.53364	2.05922	-0.425138	0.293393	FALSE
cv-c	252	1.18255	1.03313	0.194877	-0.154757	FALSE	1.15254	1.24276	-0.108727	-0.27344	FALSE	1.54628	0.893008	0.792056	0.318064	FALSE
CngB	23	1.33023	1.21581	0.129763	-0.154962	FALSE						1.39333	1.16842	0.253985	-1.06491	FALSE
CG13373	8	1.66076	1.65287	0.00686866	-0.155599	FALSE
CR43671	8	1.7935	1.83842	-0.0356886	-0.155759	FALSE	1.48263	2.43481	-0.715647	-0.0128831	FALSE
CG43707	39	1.29254	1.16876	0.145228	-0.155987	FALSE						1.24953	0.961474	0.37806	-0.400941	FALSE
jub	15	1.35931	1.25352	0.116899	-0.157198	FALSE
CG44088	6	2.24537	2.51006	-0.160772	-0.157997	FALSE						1.18089	1.18697	-0.00740643	-1.4387	FALSE
CG10555	16	1.42194	1.33473	0.091311	-0.158903	FALSE
CG13594	40	1.25452	1.12259	0.160315	-0.159438	FALSE						1.50062	0.994536	0.593464	-0.214342	FALSE
ND-MLRQ	21	2.47892	2.88002	-0.216366	-0.160229	FALSE						1.22266	0.653185	0.904463	1.2729	FALSE
l(1)G0469	17	1.34691	1.23895	0.120537	-0.160689	FALSE
DIP1	12	1.89247	1.98301	-0.0674179	-0.160766	FALSE
CG5877	14	1.66559	1.66254	0.00264665	-0.162	FALSE						1.39795	1.05524	0.405746	-0.607194	FALSE
l(1)G0196	86	1.59359	1.56401	0.0270239	-0.16211	FALSE	1.16951	1.18742	-0.0219229	-0.169334	FALSE	1.25142	1.01002	0.309188	-0.616495	FALSE
CG9925	10	1.57762	1.54319	0.0318333	-0.163954	FALSE
CG4797	33	1.32682	1.21466	0.127416	-0.164177	FALSE	1.19214	1.6696	-0.485941	-0.454201	FALSE	1.39568	0.964041	0.533798	-0.209508	FALSE
Syx6	11	1.84641	1.91847	-0.0552368	-0.164279	FALSE						1.48829	0.970448	0.616937	-0.120812	FALSE
corto	18	1.39332	1.29989	0.100133	-0.164811	FALSE	1.85713	2.04917	-0.14197	1.03423	FALSE	1.3679	0.747724	0.871383	0.87994	FALSE
mal	17	1.33569	1.22616	0.123442	-0.164889	FALSE
HDAC6	30	1.3569	1.25326	0.11462	-0.165177	FALSE
Ptp61F	435	1.25063	1.11968	0.159557	-0.165498	FALSE						1.42407	0.913331	0.640811	0.0670318	FALSE
Neto	118	1.26252	1.1348	0.153874	-0.166599	FALSE	1.20171	1.02116	0.234875	0.0937546	FALSE	1.39126	0.963467	0.530089	-0.212686	FALSE
Rif1	26	1.44176	1.36353	0.0804864	-0.16667	FALSE						1.30646	1.13391	0.204354	-1.05032	FALSE
FucTA	24	1.36478	1.26396	0.110712	-0.166911	FALSE	1.68524	2.65579	-0.656183	0.388098	FALSE	1.24555	0.956268	0.381297	-0.382726	FALSE
Sln	20	1.3009	1.18305	0.137006	-0.16738	FALSE
SCAP	35	1.61054	1.59	0.0185118	-0.168628	FALSE						1.2938	0.902211	0.520076	-0.0549471	FALSE
ssx	15	1.39487	1.30377	0.0974496	-0.169866	FALSE
CG9801	25	1.43084	1.35055	0.0833192	-0.17002	FALSE	1.42204	1.35687	0.0676821	0.441846	FALSE	1.21657	0.860072	0.500287	0.0439929	FALSE
Root	75	1.26734	1.1419	0.150361	-0.170047	FALSE	1.62621	1.20497	0.432518	1.08246	FALSE	1.23322	1.07132	0.20305	-0.904595	FALSE
FASN1	64	1.21253	1.07471	0.174076	-0.171797	FALSE	1.31108	1.77581	-0.437727	-0.153545	FALSE	1.17889	0.767627	0.618948	0.490252	FALSE
tum	14	1.36015	1.26005	0.110286	-0.172539	FALSE
crn	19	1.45579	1.38458	0.0723514	-0.173483	FALSE
Klp3A	39	1.52513	1.47736	0.0459081	-0.175269	FALSE						1.12979	1.05396	0.100236	-0.993157	FALSE
CG32017	59	2.37958	2.73388	-0.200238	-0.176058	FALSE	1.27446	0.970509	0.393074	0.373222	FALSE
CG10217	18	2.43232	2.81828	-0.212481	-0.176376	FALSE
CG6231	68	1.33802	1.23333	0.117546	-0.176954	FALSE	1.02328	1.38648	-0.438228	-0.845845	FALSE	1.57377	0.781363	1.01016	0.942482	FALSE
Yp3	20	1.84446	1.92284	-0.060037	-0.177447	FALSE						1.38999	1.19037	0.223661	-1.15185	FALSE
sqd	34	1.27536	1.15436	0.143808	-0.177547	FALSE	1.29088	1.36973	-0.0855411	0.059933	FALSE	1.19872	0.716803	0.741843	0.824566	FALSE
CG6310	5	1.66367	1.6681	-0.00383617	-0.179416	FALSE	1.33192	2.4499	-0.879222	-0.431466	FALSE	1.92694	1.0541	0.870306	-0.0127061	FALSE
CG1890	3	2.23461	2.50926	-0.167241	-0.180312	FALSE	1.30667	2.89545	-1.14789	-0.680808	FALSE
Srpk79D	46	1.38118	1.29001	0.098519	-0.180588	FALSE						1.38922	0.728912	0.930459	1.02131	FALSE
Ac3	46	1.51177	1.46193	0.0483616	-0.181157	FALSE	1.15937	1.02581	0.176577	-0.0488958	FALSE	1.25379	0.987556	0.344361	-0.513327	FALSE
CG10339	19	1.55405	1.51896	0.0329489	-0.181571	FALSE						1.42379	1.07122	0.410479	-0.640178	FALSE
CG3679	23	1.56709	1.53714	0.0278363	-0.182785	FALSE						1.39529	1.01098	0.464812	-0.42075	FALSE
Eps-15	33	1.23049	1.10072	0.160783	-0.184439	FALSE
CG6951	16	1.42993	1.35547	0.0771466	-0.185978	FALSE	1.29194	1.58609	-0.295944	-0.0912118	FALSE	1.32693	0.962685	0.462953	-0.296085	FALSE
klar	365	1.30134	1.1902	0.128794	-0.187012	FALSE						1.41163	0.902971	0.644611	0.101478	FALSE
ATPsyndelta	19	1.52122	1.4771	0.0424657	-0.187155	FALSE	1.01738	1.56409	-0.62046	-0.994878	FALSE	1.36389	0.961655	0.504133	-0.240859	FALSE
Meltrin	70	1.20479	1.06996	0.171222	-0.187432	FALSE	1.16574	1.25505	-0.106506	-0.240042	FALSE	1.54724	0.862922	0.842393	0.471121	FALSE
CR44712	3	2.82435	3.47723	-0.300021	-0.188518	FALSE
CR43957	12	2.45624	2.86701	-0.223097	-0.189119	FALSE	1.65716	0.949623	0.803289	1.40548	FALSE	2.38407	0.941197	1.34086	0.880628	FALSE
Ilp8	18	1.39065	1.30568	0.0909644	-0.189825	FALSE	1.34002	1.49216	-0.155146	0.113489	FALSE	1.30855	1.13875	0.200522	-1.06625	FALSE
beta'COP	17	1.31709	1.21163	0.120401	-0.191284	FALSE	1.09673	1.58424	-0.530587	-0.719665	FALSE
CG32982	86	1.17535	1.03511	0.183317	-0.191287	FALSE	1.20143	1.02449	0.229846	0.0894313	FALSE	1.4992	0.841218	0.833644	0.526092	FALSE
nej	74	1.19032	1.05382	0.175715	-0.192781	FALSE
Cp1	19	1.34095	1.2431	0.109315	-0.194131	FALSE	1.5792	2.34243	-0.568807	0.270371	FALSE
Fmo-1	10	1.67355	1.68938	-0.0135865	-0.195265	FALSE
Oseg6	28	1.36248	1.27146	0.0997501	-0.196002	FALSE						1.34704	1.18723	0.182187	-1.19781	FALSE
vri	54	1.35526	1.26271	0.102051	-0.197555	FALSE	1.67331	2.64821	-0.662313	0.363781	FALSE	1.66838	0.730776	1.19095	1.34645	FALSE
CG42764	9	1.66107	1.67309	-0.0104038	-0.197599	FALSE						2.10387	0.798032	1.39853	1.38233	FALSE
Rgk1	95	1.17115	1.03203	0.182444	-0.198263	FALSE	1.20966	1.04677	0.208657	0.0930389	FALSE	1.40037	0.900705	0.636682	0.097903	FALSE
para	249	1.30302	1.19635	0.123227	-0.198885	FALSE	1.2679	1.00219	0.339288	0.319591	FALSE
nompB	39	1.44319	1.37921	0.0654249	-0.20217	FALSE	1.25049	1.02362	0.288819	0.244183	FALSE
Dyrk3	15	5.44924	8.66287	-0.668791	-0.202223	FALSE	1.32865	1.0827	0.295334	0.418211	FALSE	1.37683	0.776026	0.827176	0.727214	FALSE
CG32103	41	1.32384	1.22416	0.112932	-0.202648	FALSE	1.3592	2.38983	-0.814155	-0.327413	FALSE	1.48721	0.645058	1.20511	1.68831	FALSE
mof	16	1.54509	1.51595	0.0274751	-0.202777	FALSE	0.945169	1.64774	-0.801841	-1.3327	FALSE
CG34376	48	1.20239	1.0717	0.166007	-0.202888	FALSE						1.55113	1.06137	0.547387	-0.441833	FALSE
CG9702	22	1.50238	1.45845	0.0428101	-0.20316	FALSE						1.23291	0.949319	0.377103	-0.369137	FALSE
CR46006	74	1.28035	1.16964	0.130476	-0.204878	FALSE	1.33744	1.23291	0.117405	0.306865	FALSE	2.28248	0.994256	1.19891	0.5575	FALSE
path	25	1.3481	1.25622	0.10183	-0.205258	FALSE						1.46591	0.657497	1.15674	1.57713	FALSE
CG8924	12	2.72213	3.321	-0.286883	-0.20621	FALSE
RpS5b	5	2.67078	3.23577	-0.276851	-0.207414	FALSE						1.94115	1.14925	0.756226	-0.382304	FALSE
CG12177	15	1.50209	1.45994	0.0410595	-0.207703	FALSE						1.50903	0.871741	0.791649	0.380105	FALSE
Irbp	15	1.84009	1.93386	-0.0717074	-0.209204	FALSE						1.05254	1.05732	-0.00653687	-1.13739	FALSE
ClC-a	58	1.38832	1.30989	0.0839004	-0.209372	FALSE	0.999416	1.3249	-0.406731	-0.88876	FALSE	1.71187	0.683847	1.32383	1.68796	FALSE
cnc	126	1.21819	1.0935	0.155793	-0.210224	FALSE	1.36987	1.7214	-0.329546	0.0478129	FALSE	1.65336	0.887833	0.897042	0.466859	FALSE
Pka-C3	89	1.17141	1.03668	0.176275	-0.213052	FALSE	1.38148	1.54849	-0.164653	0.191619	FALSE	1.28731	0.650767	0.984149	1.38402	FALSE
Sulf1	94	1.22461	1.10252	0.151522	-0.213564	FALSE	1.2593	1.20549	0.0630024	0.0991015	FALSE	1.48131	0.911668	0.700296	0.147521	FALSE
Pvf1	38	1.47123	1.42129	0.0498257	-0.214317	FALSE	1.27673	1.71707	-0.427494	-0.220187	FALSE	1.26539	1.01103	0.323756	-0.600534	FALSE
CG18596	14	1.34862	1.26111	0.0967823	-0.217082	FALSE
CG1638	10	2.14724	2.40002	-0.160559	-0.217877	FALSE	1.38962	1.10585	0.329535	0.568415	FALSE	1.35103	1.19183	0.180883	-1.20951	FALSE
aux	49	1.591	1.58539	0.00509796	-0.217934	FALSE	1.42483	1.91493	-0.426503	0.0869442	FALSE
foxo	84	1.23598	1.11815	0.144544	-0.218139	FALSE	1.14642	1.29325	-0.173873	-0.335827	FALSE	1.29556	0.689652	0.909637	1.13849	FALSE
ltl	47	1.21641	1.09407	0.152926	-0.219208	FALSE	1.17914	1.2993	-0.14	-0.232554	FALSE	1.43238	1.07183	0.418333	-0.631661	FALSE
iav	32	1.24633	1.13181	0.139054	-0.220303	FALSE
yl	46	1.22273	1.1025	0.149328	-0.221015	FALSE
thr	21	1.30517	1.20683	0.113023	-0.221618	FALSE
Nak	42	1.27264	1.16553	0.126844	-0.221929	FALSE						1.19908	0.750655	0.675701	0.620564	FALSE
Fas2	141	1.2776	1.17215	0.12428	-0.222945	FALSE	1.18083	1.01991	0.211362	0.0276667	FALSE	1.29247	1.00856	0.357832	-0.550788	FALSE
CG3651	14	1.77325	1.84467	-0.056968	-0.223163	FALSE
Lmpt	196	1.34962	1.26477	0.0936759	-0.223674	FALSE	1.41077	1.64506	-0.221657	0.208639	FALSE	1.44835	0.809295	0.839673	0.634182	FALSE
Kank	69	1.19172	1.06488	0.162358	-0.223857	FALSE	1.2888	1.13158	0.187696	0.254692	FALSE	1.35683	0.879813	0.624968	0.143894	FALSE
CR43951	7	2.39731	2.80149	-0.224778	-0.226051	FALSE						2.21339	1.11239	0.992592	0.00333264	FALSE
GalNAc-T2	24	1.31038	1.21523	0.108761	-0.226661	FALSE	1.37593	2.03592	-0.565273	-0.111751	FALSE
l(1)G0007	72	1.46351	1.41605	0.0475631	-0.226961	FALSE	1.25076	1.64388	-0.394295	-0.253354	FALSE	1.30756	0.823131	0.667686	0.371138	FALSE
CG14439	54	1.74364	1.8043	-0.0493427	-0.227273	FALSE	1.16141	1.03855	0.161311	-0.0551291	FALSE	1.11968	1.03732	0.110219	-0.939145	FALSE
Clic	21	1.40034	1.33271	0.0714146	-0.228262	FALSE	1.83467	2.40092	-0.388067	0.8208	FALSE	1.23549	0.728291	0.762496	0.809605	FALSE
Strumpellin	23	1.38374	1.31114	0.0777562	-0.228868	FALSE
mdy	49	1.49286	1.45628	0.0357899	-0.228926	FALSE	1.10196	1.59434	-0.53289	-0.708065	FALSE
CG33217	12	1.78797	1.86899	-0.0639296	-0.229012	FALSE
CG3036	30	1.40596	1.34055	0.0687269	-0.229421	FALSE	1.20242	1.89861	-0.659	-0.55644	FALSE	1.64095	0.84835	0.951795	0.654661	FALSE
Ir25a	29	1.29993	1.20291	0.111903	-0.2298	FALSE						1.13478	1.03652	0.130657	-0.911105	FALSE
cora	93	1.17225	1.04295	0.168613	-0.230829	FALSE						1.22777	0.831914	0.561538	0.208397	FALSE
CG12125	20	1.42208	1.36301	0.0612078	-0.232407	FALSE
Jhe	21	1.32375	1.23484	0.100316	-0.233592	FALSE						1.23107	1.16949	0.0740338	-1.29648	FALSE
InR	127	1.21799	1.10082	0.145914	-0.234616	FALSE	1.17247	1.15021	0.0276549	-0.12614	FALSE	1.24328	0.751605	0.726098	0.681466	FALSE
tacc	47	1.42977	1.37468	0.0566814	-0.236188	FALSE	1.25595	1.36495	-0.12007	-0.0418249	FALSE
CG15343	9	1.61621	1.6288	-0.0112015	-0.236558	FALSE						1.17418	1.11175	0.0788155	-1.15899	FALSE
aub	18	1.63741	1.65845	-0.0184194	-0.236599	FALSE
CR45157	3	2.2176	2.5231	-0.186198	-0.237014	FALSE
link	8	1.64668	1.67172	-0.021775	-0.237174	FALSE
Hcf	47	4.68659	7.10374	-0.600042	-0.237855	FALSE	1.2433	0.896074	0.472489	0.36203	FALSE
CG5895	10	1.46463	1.42196	0.0426571	-0.23793	FALSE						1.54884	1.07415	0.52799	-0.497603	FALSE
Tim17a2	16	1.33756	1.25481	0.0921288	-0.239596	FALSE	1.12703	1.86988	-0.730417	-0.789289	FALSE	1.44399	0.757249	0.93122	0.923299	FALSE
CG32425	68	1.49161	1.45904	0.0318541	-0.239682	FALSE						1.27457	0.937083	0.443759	-0.250574	FALSE
Nep2	35	1.29037	1.1945	0.111382	-0.241045	FALSE						1.20569	0.965507	0.320499	-0.485114	FALSE
mib2	26	1.41165	1.35323	0.0609766	-0.24292	FALSE	1.10719	1.83555	-0.729301	-0.838058	FALSE
CG31792	32	1.25021	1.14449	0.127467	-0.244445	FALSE						1.29733	1.07685	0.26873	-0.834313	FALSE
Bsg	58	1.35681	1.28203	0.0817877	-0.245571	FALSE	1.40297	1.4733	-0.0705724	0.303324	FALSE	1.26235	0.653329	0.950232	1.33062	FALSE
CG32679	5	3.28009	4.34663	-0.406161	-0.24594	FALSE	1.7017	3.58666	-1.07566	0.109339	FALSE
acal	6	2.33559	2.71757	-0.218528	-0.246021	FALSE						2.25922	0.619452	1.86676	2.63613	TRUE
Zip99C	19	1.52507	1.50729	0.0169218	-0.246218	FALSE	1.22681	2.43569	-0.989422	-0.741328	FALSE	1.32653	0.726573	0.868482	0.950722	FALSE
CG30466	19	1.38175	1.31512	0.0713068	-0.24659	FALSE
[truncated: 5,239 more rows]
